# Supplementary material for: 3D Cell Culture-Based Global miRNA Expression Analysis Reveals miR-142-5p as a Theranostic Biomarker of Rectal Cancer Following Neoadjuvant Long-Course Treatment
Source: Biomolecules. 2020 Apr 16;10(4):613. doi: 10.3390/biom10040613 (PMC7226077; doi:10.3390/biom10040613)
Supplement: Supplementary file 1 [file biomolecules-10-00613-s001.zip]

Archive with 7 entries (6 files):
- Supplementary Materials/
- Supplementary Materials/Additional file 3.xls
- Supplementary Materials/biomolecules-756630supp1.pdf
- Supplementary Materials/biomolecules-756630supp2.pdf
- Supplementary Materials/biomolecules-756630supp4.pdf
- Supplementary Materials/biomolecules-756630supp5.pdf
- Supplementary Materials/biomolecules-756630supp6.pdf
