# Supplementary material for: 3D Cell Culture-Based Global miRNA Expression Analysis Reveals miR-142-5p as a Theranostic Biomarker of Rectal Cancer Following Neoadjuvant Long-Course Treatment
Source: Biomolecules. 2020 Apr 16;10(4):613. doi: 10.3390/biom10040613 (PMC7226077; doi:10.3390/biom10040613)
Supplement: Supplementary file 1 [file biomolecules-10-00613-s001.zip › Supplementary Materials/Additional file 3.xls]

## Sheet: DLD1 cells
Additional file 3. Differential miRNA expression analysis of DLD1 cell samples. Number of raw and normalized read counts, which mapped to known miRNA sequences, is represented. Sample name abbreviations correspond to cell culture of either monolayer (2D) or multicellular spheroids (SF). Last numeral in sample name denominates the number of biological replicate.
	Raw reads					Normalized reads
miRNA	2D1	2D2	SF1	SF2		2D1	2D2	SF1	SF2		Fold change	P Value	FDR
hsa-let-7a-2-3p	14	12	2	0		0.885265	0.471007	0.110685	0		-9.25783	0.00286007	0.0162871
hsa-let-7a-3p	6572	11763	12072	11174		415.569	461.705	668.093	546.04		1.78774	4.12558e-13	1.2562e-11
hsa-let-7a-5p	186878	409909	584248	633175		11816.9	16089.2	32333.7	30941.4		2.97528	1.99808e-08	3.50399e-07
hsa-let-7b-3p	3974	8193	5949	6450		251.289	321.58	329.232	315.192		1.47462	0.022743	0.0963995
hsa-let-7b-5p	66122	118095	305406	256273		4181.11	4635.3	16901.9	12523.3		4.27758	7.04967e-70	5.25906e-67
hsa-let-7c-5p	155	316	673	702		9.80115	12.4032	37.2454	34.3046		4.18837	6.09577e-19	3.36848e-17
hsa-let-7d-3p	9657	15877	8865	7294		610.643	623.182	490.61	356.436		-1.13948	0.101273	0.318105
hsa-let-7d-5p	22234	44701	28448	25005		1405.93	1754.54	1574.38	1221.92		1.1399	0.159446	0.451564
hsa-let-7e-3p	36	57	23	31		2.2764	2.23728	1.27287	1.51488		-1.22924	0.438273	0.915832
hsa-let-7e-5p	736	1641	900	814		46.5396	64.4102	49.8081	39.7777		1.04225	0.77438	1
hsa-let-7f-1-3p	1208	1895	764	848		76.3857	74.3799	42.2816	41.4392		-1.37619	0.0431592	0.167059
hsa-let-7f-2-3p	181	313	520	407		11.4452	12.2854	28.778	19.8889		2.6103	8.18428e-23	5.08789e-21
hsa-let-7f-5p	264185	488226	412299	440773		16705.3	19163.2	22817.6	21539.2		1.61739	0.000731649	0.0050538
hsa-let-7g-3p	84	145	93	76		5.31159	5.69134	5.14684	3.71389		1.02795	0.872024	1
hsa-let-7g-5p	237278	537642	326602	407336		15003.8	21102.8	18074.9	19905.3		1.39666	0.193601	0.522337
hsa-let-7i-3p	946	932	1037	824		59.8186	36.5816	57.39	40.2664		1.28429	0.353872	0.803618
hsa-let-7i-5p	118086	222138	119653	131742		7466.96	8719.05	6621.88	6437.83		1.05804	0.718832	1
hsa-miR-100-3p	34	74	17	41		2.14993	2.90454	0.94082	2.00355		-1.24103	0.718447	1
hsa-miR-100-5p	12835	19418	12779	12889		811.598	762.168	707.22	629.847		1.10307	0.421452	0.885644
hsa-miR-101-3p	29728	37105	73638	59518		1879.8	1456.39	4075.3	2908.46		2.66274	2.39046e-10	5.16894e-09
hsa-miR-101-5p	9	18	16	25		0.569099	0.706511	0.885478	1.22167		2.16664	0.0497429	0.18416
hsa-miR-103a-2-5p	27	21	38	48		1.7073	0.824263	2.10301	2.34562		2.3395	0.0585849	0.208116
hsa-miR-103a-3p	185228	296668	179424	216638		11712.6	11644.4	9929.75	10586.4		1.15811	0.4552	0.931629
hsa-miR-103b	194573	311944	189325	227977		12303.5	12244	10477.7	11140.5		1.16089	0.444371	0.920571
hsa-miR-105-5p	0	8	16	12		0	0.314005	0.885478	0.586404		5.58557	0.172162	0.480123
hsa-miR-106a-5p	378	498	351	312		23.9022	19.5468	19.4252	15.2465		1.02741	0.858251	1
hsa-miR-106b-3p	18199	32192	24756	22304		1150.78	1263.56	1370.06	1089.93		1.31325	0.000595193	0.00432101
hsa-miR-106b-5p	40058	54379	45348	41507		2533	2134.41	2509.67	2028.32		1.25066	0.07727	0.262612
hsa-miR-107	7397	11522	11790	9329		467.736	452.245	652.487	455.88		1.5344	8.52487e-08	1.41323e-06
hsa-miR-10a-3p	64855	127591	75318	77517		4100.99	5008.02	4168.28	3788.02		1.13972	0.344013	0.788429
hsa-miR-10a-5p	2565451	3878529	3396730	3887002		162222	152235	187983	189946		1.57656	0.00984516	0.0475372
hsa-miR-10b-3p	66	209	357	493		4.17339	8.20338	19.7572	24.0914		4.73625	0.000190986	0.0016099
hsa-miR-10b-5p	6142	9701	28336	30831		388.378	380.77	1568.18	1506.62		5.22557	1.84686e-26	1.83701e-24
hsa-miR-1178-3p	4	0	0	0		0.252933	0	0	0		-19.4616	0.876104	1
hsa-miR-1179	0	0	0	7		0	0	0	0.342069		38.1889	0.667574	1
hsa-miR-1180-3p	6995	13911	5087	5327		442.316	546.015	281.527	260.314		-1.39598	0.0239794	0.101066
hsa-miR-1180-5p	90	148	44	33		5.69099	5.80909	2.43506	1.61261		-2.22319	1.08035e-07	1.75204e-06
hsa-miR-1184	0	0	0	2		0	0	0	0.097734		11.5677	0.791906	1
hsa-miR-1224-3p	8	0	0	1		0.505866	0	0	0.048867		-6.03765	0.875671	1
hsa-miR-1224-5p	18	34	66	37		1.1382	1.33452	3.6526	1.80808		2.73223	3.11707e-05	0.000320736
hsa-miR-1225-3p	0	10	0	0		0	0.392506	0	0		-28.5538	0.588587	1
hsa-miR-122-5p	5	0	5	18		0.316166	0	0.276712	0.879606		5.0402	0.448088	0.922783
hsa-miR-1226-3p	324	634	247	191		20.4876	24.8849	13.6696	9.33359		-1.55297	8.09401e-06	9.21852e-05
hsa-miR-1226-5p	123	249	117	71		7.77768	9.7734	6.47506	3.46956		-1.41034	0.0440052	0.1691
hsa-miR-1227-3p	33	99	39	55		2.0867	3.88581	2.15835	2.68768		1.0784	0.866702	1
hsa-miR-1228-3p	2	0	5	13		0.126466	0	0.276712	0.635271		10.1158	0.0617319	0.216715
hsa-miR-1228-5p	0	3	15	0		0	0.117752	0.830136	0		7.01537	0.599176	1
hsa-miR-1229-3p	37	97	39	20		2.33963	3.80731	2.15835	0.97734		-1.58453	0.156516	0.444803
hsa-miR-1229-5p	16	16	0	0		1.01173	0.62801	0	0		-115.085	6.9817e-07	9.92066e-06
hsa-miR-1233-3p	0	3	6	6		0	0.117752	0.332054	0.293202		5.17387	0.00804839	0.040296
hsa-miR-1234-3p	19	15	9	9		1.20143	0.588759	0.498081	0.439803		-1.43312	0.407357	0.873242
hsa-miR-1236-3p	5	12	12	0		0.316166	0.471007	0.664109	0		-1.06643	1	1
hsa-miR-1236-5p	5	7	0	0		0.316166	0.274754	0	0		-42.2821	0.00209285	0.0122739
hsa-miR-1237-3p	12	37	13	2		0.758799	1.45227	0.719451	0.097734		-2.29468	0.28221	0.690257
hsa-miR-1237-5p	0	0	3	0		0	0	0.166027	0		14.2104	0.634927	1
hsa-miR-124-3p	0	0	1	0		0	0	0.0553424	0		5.78161	1	1
hsa-miR-1244	10	0	0	0		0.632332	0	0	0		-47.256	0.805405	1
hsa-miR-1246	885	1651	13740	6300		55.9614	64.8027	760.404	307.862		10.822	8.92412e-14	3.02609e-12
hsa-miR-1247-3p	1385	2614	2148	2044		87.578	102.601	118.875	99.8841		1.48865	2.41069e-05	0.000255089
hsa-miR-1247-5p	5884	12300	8311	8253		372.064	482.782	459.95	403.299		1.31456	0.0566066	0.202535
hsa-miR-1248	7	2	60	31		0.442632	0.0785012	3.32054	1.51488		11.6959	0.00169548	0.0104965
hsa-miR-1249-3p	338	337	402	165		21.3728	13.2275	22.2476	8.06305		1.05715	0.900331	1
hsa-miR-1249-5p	2	16	3	0		0.126466	0.62801	0.166027	0		-3.78832	0.385295	0.842904
hsa-miR-1250-5p	52	77	24	0		3.28813	3.0223	1.32822	0		-4.28297	0.448403	0.922783
hsa-miR-1251-5p	13	0	0	0		0.822032	0	0	0		-61.1542	0.785493	1
hsa-miR-1254	156	229	155	127		9.86438	8.98839	8.57807	6.20611		1.00928	1	1
hsa-miR-1255a	10	16	31	12		0.632332	0.62801	1.71561	0.586404		2.22314	0.0573448	0.204197
hsa-miR-1255b-2-3p	0	0	6	5		0	0	0.332054	0.244335		53.6176	0.00054019	0.0039508
hsa-miR-1255b-5p	0	10	36	0		0	0.392506	1.99233	0		5.51056	0.678311	1
hsa-miR-1256	0	13	0	0		0	0.510258	0	0		-36.7468	0.558927	1
hsa-miR-1257	18	13	0	0		1.1382	0.510258	0	0		-117.638	0.000113722	0.00100399
hsa-miR-125a-3p	31	52	6	8		1.96023	2.04103	0.332054	0.390936		-4.20899	8.78672e-08	1.44064e-06
hsa-miR-125a-5p	2069	4209	2788	2689		130.83	165.206	154.295	131.403		1.25223	0.0713642	0.24421
hsa-miR-125b-1-3p	61	138	14	17		3.85723	5.41658	0.774793	0.830739		-4.4452	1.60372e-09	3.27775e-08
hsa-miR-125b-2-3p	0	0	5	1		0	0	0.276712	0.048867		28.7559	0.0625444	0.219052
hsa-miR-125b-5p	1547	2411	1950	1633		97.8218	94.6332	107.918	79.7998		1.24866	0.007243	0.0365087
hsa-miR-1260a	2073	4052	4647	3864		131.082	159.043	257.176	188.822		1.969	8.11944e-17	3.78569e-15
hsa-miR-1260b	2895	5410	5379	4457		183.06	212.346	297.687	217.8		1.66924	2.22825e-10	4.96201e-09
hsa-miR-1261	5	8	12	5		0.316166	0.314005	0.664109	0.244335		1.7919	0.233775	0.602405
hsa-miR-1262	105	312	110	152		6.63949	12.2462	6.08766	7.42778		-1.04464	0.920678	1
hsa-miR-126-3p	1359	2012	1425	1923		85.9339	78.9722	78.8629	93.9712		1.39273	0.202478	0.540424
hsa-miR-126-5p	287	397	605	402		18.1479	15.5825	33.4821	19.6445		1.98375	2.64874e-06	3.29326e-05
hsa-miR-1266-3p	7	9	7	0		0.442632	0.353255	0.387397	0		-1.81213	0.678315	1
hsa-miR-1266-5p	355	619	282	281		22.4478	24.2961	15.6066	13.7316		-1.23134	0.0390356	0.15367
hsa-miR-1268a	1350	1800	571	460		85.3648	70.6511	31.6005	22.4788		-2.26334	9.05688e-11	2.21522e-09
hsa-miR-1268b	1503	1973	674	613		95.0395	77.4414	37.3008	29.9555		-1.99431	1.17876e-06	1.55638e-05
hsa-miR-1269b	2	1	5	3		0.126466	0.0392506	0.276712	0.146601		3.46515	0.149747	0.431318
hsa-miR-1271-5p	28	14	21	5		1.77053	0.549508	1.16219	0.244335		-1.39844	0.723146	1
hsa-miR-1273a	5	5	8	0		0.316166	0.196253	0.442739	0		-1.03776	1	1
hsa-miR-1273c	79	103	8	53		4.99542	4.04281	0.442739	2.58995		-2.04474	0.454008	0.930467
hsa-miR-1273d	29	88	15	7		1.83376	3.45405	0.830136	0.342069		-3.62809	0.00187809	0.0114128
hsa-miR-1273e	8	8	14	23		0.505866	0.314005	0.774793	1.12394		3.14607	0.020262	0.0878803
hsa-miR-1273f	1	14	6	13		0.0632332	0.549508	0.332054	0.635271		2.11007	0.45075	0.92506
hsa-miR-1273g-3p	450	521	489	349		28.4549	20.4496	27.0624	17.0546		1.13822	0.527029	1
hsa-miR-1273g-5p	0	0	10	0		0	0	0.553424	0		44.5937	0.420786	0.885489
hsa-miR-1273h-5p	5	14	7	6		0.316166	0.549508	0.387397	0.293202		-1.04608	1	1
hsa-miR-127-3p	4	0	0	4		0.252933	0	0	0.195468		1.14491	1	1
hsa-miR-1275	1287	1705	1761	1239		81.3811	66.9223	97.4579	60.5462		1.34281	0.0407527	0.15917
hsa-miR-127-5p	0	0	6	0		0	0	0.332054	0		27.2313	0.50487	0.984662
hsa-miR-1276	200	192	99	62		12.6466	7.53612	5.4789	3.02975		-1.89788	0.0444209	0.169938
hsa-miR-1277-3p	0	8	23	50		0	0.314005	1.27287	2.44335		15.4283	0.0834801	0.279265
hsa-miR-1277-5p	12	2	24	17		0.758799	0.0785012	1.32822	0.830739		3.24243	0.281161	0.688821
hsa-miR-1278	38	129	84	82		2.40286	5.06333	4.64876	4.00709		1.49889	0.243172	0.620163
hsa-miR-128-1-5p	383	782	448	453		24.2183	30.694	24.7934	22.1367		1.11025	0.458041	0.932256
hsa-miR-128-3p	31608	57728	38690	44266		1998.68	2265.86	2141.2	2163.15		1.32718	0.0967403	0.307099
hsa-miR-1284	81	197	155	153		5.12189	7.73237	8.57807	7.47665		1.61053	0.0166057	0.0744016
hsa-miR-1285-3p	58	135	138	94		3.66753	5.29883	7.63725	4.5935		1.7036	0.00202657	0.0121431
hsa-miR-1285-5p	68	120	87	53		4.29986	4.71007	4.81479	2.58995		1.03288	0.897052	1
hsa-miR-1286	26	62	3	34		1.64406	2.43354	0.166027	1.66148		-1.49848	0.73553	1
hsa-miR-1287-3p	4	0	10	4		0.252933	0	0.553424	0.195468		3.58309	0.371096	0.828854
hsa-miR-1287-5p	221	196	222	287		13.9745	7.69312	12.286	14.0248		1.60081	0.235219	0.605024
hsa-miR-1288-3p	18	36	33	32		1.1382	1.41302	1.8263	1.56374		1.67868	0.0103177	0.0493397
hsa-miR-1289	6	0	0	0		0.379399	0	0	0		-28.7258	0.83576	1
hsa-miR-1290	0	0	2	0		0	0	0.110685	0		9.87684	0.733603	1
hsa-miR-1291	873	269	582	230		55.2026	10.5584	32.2093	11.2394		-1.27317	0.778681	1
hsa-miR-1292-3p	13	45	21	18		0.822032	1.76628	1.16219	0.879606		-1.00977	1	1
hsa-miR-1292-5p	510	864	409	322		32.2489	33.9125	22.635	15.7352		-1.35237	0.0010085	0.00668747
hsa-miR-1293	49	36	19	21		3.09843	1.41302	1.05151	1.02621		-1.65633	0.280485	0.688296
hsa-miR-1294	93	66	22	28		5.88069	2.59054	1.21753	1.36828		-2.48697	0.0698494	0.239575
hsa-miR-129-5p	0	0	1	3		0	0	0.0553424	0.146601		20.5679	0.10597	0.330767
hsa-miR-1296-5p	1258	1732	1376	846		79.5474	67.982	76.1511	41.3415		-1.00667	0.968914	1
hsa-miR-1297	12	22	9	25		0.758799	0.863513	0.498081	1.22167		1.46785	0.557427	1
hsa-miR-1299	19	15	10	14		1.20143	0.588759	0.553424	0.684138		-1.07414	0.884785	1
hsa-miR-1301-3p	4466	9655	2903	2834		282.4	378.965	160.659	138.489		-1.70019	0.000445147	0.0033208
hsa-miR-1302	0	0	0	4		0	0	0	0.195468		22.2167	0.732799	1
hsa-miR-1303	1374	2401	1039	1072		86.8824	94.2407	57.5007	52.3854		-1.26601	0.0476216	0.178971
hsa-miR-1304-3p	2050	3848	1514	1580		129.628	151.036	83.7884	77.2098		-1.33621	0.030397	0.12324
hsa-miR-1304-5p	449	976	336	419		28.3917	38.3086	18.595	20.4753		-1.28866	0.302194	0.720245
hsa-miR-1305	270	516	116	121		17.073	20.2533	6.41972	5.9129		-2.33671	3.7966e-11	9.76644e-10
hsa-miR-1306-3p	337	486	305	281		21.3096	19.0758	16.8794	13.7316		-1.02085	0.830711	1
hsa-miR-1306-5p	836	1575	752	535		52.863	61.8197	41.6175	26.1438		-1.3377	0.000777406	0.00534511
hsa-miR-1307-3p	10967	20695	13568	12679		693.479	812.291	750.885	619.584		1.1774	0.0560092	0.200879
hsa-miR-1307-5p	261	390	468	403		16.5039	15.3077	25.9002	19.6934		1.8452	1.54266e-10	3.541e-09
hsa-miR-130a-3p	0	1	1	0		0	0.0392506	0.0553424	0		1.30377	1	1
hsa-miR-130b-3p	4315	7095	5822	4848		272.851	278.483	322.203	236.907		1.29766	0.00117482	0.00749075
hsa-miR-130b-5p	5601	13220	7243	7823		354.169	518.893	400.845	382.286		1.1776	0.44997	0.924732
hsa-miR-1323	0	0	10	18		0	0	0.553424	0.879606		139.006	2.15401e-05	0.000229556
hsa-miR-132-3p	3362	6349	3253	4129		212.59	249.202	180.029	201.772		1.09659	0.684318	1
hsa-miR-132-5p	179	375	233	290		11.3187	14.719	12.8948	14.1714		1.37375	0.178201	0.490466
hsa-miR-133a-3p	10	1	25	16		0.632332	0.0392506	1.38356	0.781872		3.996	0.286246	0.695568
hsa-miR-1343-3p	70	200	102	72		4.42632	7.85012	5.64492	3.51842		-1.06081	0.856196	1
hsa-miR-1343-5p	20	24	29	12		1.26466	0.942014	1.60493	0.586404		1.23009	0.659552	1
hsa-miR-135a-5p	146	243	64	22		9.23205	9.5379	3.54191	1.07507		-3.36639	0.00300386	0.0169123
hsa-miR-135b-3p	24	41	22	34		1.5176	1.60927	1.21753	1.66148		1.22468	0.571005	1
hsa-miR-135b-5p	459	408	489	580		29.024	16.0142	27.0624	28.3428		1.60945	0.19798	0.532229
hsa-miR-138-5p	11	44	6	24		0.695565	1.72703	0.332054	1.17281		-1.12674	0.903801	1
hsa-miR-139-3p	32	172	54	19		2.02346	6.7511	2.98849	0.928473		-1.84129	0.378924	0.83496
hsa-miR-139-5p	630	1252	193	200		39.8369	49.1418	10.6811	9.7734		-3.34418	2.89323e-17	1.39248e-15
hsa-miR-1-3p	22	33	181	168		1.39113	1.29527	10.017	8.20965		8.79988	4.33396e-48	1.29325e-45
hsa-miR-140-3p	39729	61764	69230	64745		2512.19	2424.27	3831.35	3163.89		1.82915	3.49122e-14	1.24021e-12
hsa-miR-140-5p	1145	1277	1470	1121		72.402	50.123	81.3533	54.7799		1.40606	0.107291	0.332802
hsa-miR-141-3p	12033	11356	19366	16271		760.885	445.73	1071.76	795.115		1.96756	0.0212646	0.0914316
hsa-miR-141-5p	626	677	668	581		39.584	26.5727	36.9687	28.3917		1.26396	0.301746	0.720245
hsa-miR-142-3p	494	329	996	863		31.2372	12.9134	55.121	42.1722		2.80128	0.0264168	0.109788
hsa-miR-142-5p	407	639	1598	1794		25.7359	25.0811	88.4371	87.6674		4.54169	2.86824e-18	1.47566e-16
hsa-miR-143-3p	117	76	48	58		7.39829	2.98305	2.65643	2.83428		-1.44401	0.475687	0.951374
hsa-miR-144-5p	12	24	0	15		0.758799	0.942014	0	0.733005		-1.5172	0.857722	1
hsa-miR-145-3p	0	0	0	2		0	0	0	0.097734		11.5677	0.791906	1
hsa-miR-145-5p	16	6	0	11		1.01173	0.235504	0	0.537537		-1.53768	0.86334	1
hsa-miR-1468-5p	0	20	38	49		0	0.785012	2.10301	2.39448		7.57129	0.29143	0.703582
hsa-miR-1469	0	0	0	1		0	0	0	0.048867		6.21142	1	1
hsa-miR-146a-3p	0	0	16	19		0	0	0.885478	0.928473		169.253	1.44801e-10	3.37568e-09
hsa-miR-146a-5p	830	1711	3578	3996		52.4836	67.1578	198.015	195.272		4.31696	1.78943e-14	6.67457e-13
hsa-miR-146b-3p	64	86	75	159		4.04693	3.37555	4.15068	7.76985		2.20363	0.108078	0.33455
hsa-miR-146b-5p	6384	9348	14048	16693		403.681	366.915	777.45	815.736		2.71931	1.03425e-06	1.37777e-05
hsa-miR-147b	128	111	191	131		8.09385	4.35682	10.5704	6.40157		1.71404	0.115983	0.353739
hsa-miR-148a-3p	103309	138086	173564	200734		6532.56	5419.96	9605.44	9809.26		2.12924	0.000387041	0.00290184
hsa-miR-148a-5p	1330	1977	1302	1606		84.1002	77.5984	72.0558	78.4804		1.22829	0.342965	0.787237
hsa-miR-148b-3p	92886	149908	90782	115675		5873.48	5883.98	5024.09	5652.69		1.2026	0.409603	0.876798
hsa-miR-148b-5p	167	184	131	159		10.5599	7.22211	7.24985	7.76985		1.11122	0.726732	1
hsa-miR-149-3p	0	8	8	0		0	0.314005	0.442739	0		1.55085	0.928169	1
hsa-miR-149-5p	1660	3421	1413	1123		104.967	134.276	78.1988	54.8776		-1.40772	0.000631914	0.0044896
hsa-miR-150-3p	6	5	0	5		0.379399	0.196253	0	0.244335		-1.54999	0.818518	1
hsa-miR-151a-3p	84272	122572	90214	96795		5328.79	4811.03	4992.66	4730.08		1.25062	0.150257	0.431952
hsa-miR-151a-5p	69610	130169	99770	101489		4401.66	5109.21	5521.51	4959.46		1.43563	0.0031719	0.0176585
hsa-miR-151b	49	87	128	187		3.09843	3.4148	7.08382	9.13813		3.32352	0.000133144	0.00116854
hsa-miR-152-3p	12744	23797	26510	23186		805.844	934.047	1467.13	1133.03		1.92268	2.91873e-16	1.28081e-14
hsa-miR-152-5p	47	113	58	40		2.97196	4.43532	3.20986	1.95468		-1.14719	0.525954	1
hsa-miR-153-3p	0	6	22	38		0	0.235504	1.21753	1.85695		16.0283	0.0254509	0.106366
hsa-miR-1538	32	30	8	17		2.02346	1.17752	0.442739	0.830739		-1.83559	0.279305	0.687662
hsa-miR-155-5p	794	1621	1117	1243		50.2072	63.6252	61.8174	60.7417		1.41297	0.0547941	0.19747
hsa-miR-15a-3p	25	49	2	23		1.58083	1.92328	0.110685	1.12394		-1.90939	0.585975	1
hsa-miR-15a-5p	4830	5360	4437	4124		305.416	210.383	245.554	201.527		1.11371	0.626642	1
hsa-miR-15b-3p	1922	4539	1906	1911		121.534	178.158	105.483	93.3848		-1.15534	0.458105	0.932256
hsa-miR-15b-5p	34153	58869	43749	33238		2159.6	2310.64	2421.17	1624.24		1.15003	0.0774548	0.262642
hsa-miR-16-1-3p	130	221	117	109		8.22032	8.67438	6.47506	5.3265		-1.11264	0.384155	0.842882
hsa-miR-16-2-3p	1198	3310	1419	1470		75.7534	129.919	78.5308	71.8345		-1.04385	0.875345	1
hsa-miR-16-5p	112448	168615	98552	109402		7110.45	6618.24	5454.1	5346.15		1.02931	0.859595	1
hsa-miR-17-3p	361	581	608	414		22.8272	22.8046	33.6482	20.2309		1.49116	4.59534e-05	0.000445244
hsa-miR-17-5p	45320	61981	41259	34075		2865.73	2432.79	2283.37	1665.14		-1.05189	0.643048	1
hsa-miR-181a-2-3p	411	651	1104	1040		25.9888	25.5521	61.098	50.8217		2.80808	3.22072e-31	4.80531e-29
hsa-miR-181a-3p	2388	4342	4132	4050		151.001	170.426	228.675	197.911		1.7222	5.2838e-08	8.95845e-07
hsa-miR-181a-5p	29596	41313	92709	84309		1871.45	1621.56	5130.74	4119.93		3.40609	6.02403e-26	5.28697e-24
hsa-miR-181b-2-3p	41	29	60	47		2.59256	1.13827	3.32054	2.29675		1.92781	0.129624	0.383729
hsa-miR-181b-3p	955	1427	1163	1384		60.3877	56.0106	64.3632	67.6319		1.49198	0.0449436	0.171498
hsa-miR-181b-5p	21232	35178	37384	35101		1342.57	1380.76	2068.92	1715.28		1.79563	2.10711e-13	6.83436e-12
hsa-miR-181c-3p	60	64	28	59		3.79399	2.51204	1.54959	2.88315		-1.03928	0.95636	1
hsa-miR-181c-5p	45	109	85	90		2.84549	4.27832	4.7041	4.39803		1.64625	0.0192647	0.0845379
hsa-miR-181d-3p	3	0	9	0		0.1897	0	0.498081	0		2.74133	0.825821	1
hsa-miR-181d-5p	214	358	255	267		13.5319	14.0517	14.1123	13.0475		1.28053	0.0531436	0.193391
hsa-miR-182-3p	204	300	188	177		12.8996	11.7752	10.4044	8.64946		1.00057	1	1
hsa-miR-182-5p	142057	225437	253013	262818		8982.72	8848.54	14002.3	12843.1		1.9606	1.35501e-07	2.17384e-06
hsa-miR-183-3p	850	1353	1056	999		53.7482	53.1061	58.4415	48.8181		1.29735	0.00223486	0.0129743
hsa-miR-183-5p	84679	150493	125551	148775		5354.52	5906.94	6948.29	7270.18		1.66435	0.00636178	0.0323951
hsa-miR-184	0	11	5	0		0	0.431757	0.276712	0		-1.37139	0.961536	1
hsa-miR-185-3p	269	371	217	197		17.0097	14.562	12.0093	9.6268		-1.12936	0.301233	0.720245
hsa-miR-185-5p	10078	18140	10137	8582		637.264	712.006	561.006	419.376		-1.07306	0.37622	0.831541
hsa-miR-186-3p	5	5	0	0		0.316166	0.196253	0	0		-35.4431	0.0041286	0.0220784
hsa-miR-186-5p	29880	42035	32548	34559		1889.41	1649.9	1801.28	1688.79		1.28449	0.11677	0.354107
hsa-miR-188-3p	7	0	6	0		0.442632	0	0.332054	0		-1.22325	0.974806	1
hsa-miR-188-5p	168	144	50	59		10.6232	5.65209	2.76712	2.88315		-2.20002	0.0466602	0.17594
hsa-miR-18a-3p	683	1027	558	448		43.1883	40.3104	30.881	21.8924		-1.23819	0.0156335	0.0715498
hsa-miR-18a-5p	7252	8477	3868	3825		458.567	332.727	214.064	186.916		-1.52723	0.0432204	0.167059
hsa-miR-18b-5p	6	9	8	14		0.379399	0.353255	0.442739	0.684138		2.04677	0.114835	0.352307
hsa-miR-1908-3p	0	14	0	0		0	0.549508	0	0		-39.4779	0.561315	1
hsa-miR-1908-5p	17	10	7	8		1.07496	0.392506	0.387397	0.390936		-1.41222	0.62108	1
hsa-miR-1909-3p	0	10	0	0		0	0.392506	0	0		-28.5538	0.588587	1
hsa-miR-1909-5p	0	23	0	5		0	0.902764	0	0.244335		-2.32655	0.868606	1
hsa-miR-190a-3p	0	0	0	1		0	0	0	0.048867		6.21142	1	1
hsa-miR-190a-5p	307	449	967	704		19.4126	17.6235	53.5161	34.4024		3.01961	8.86591e-33	1.46977e-30
hsa-miR-190b	365	621	533	392		23.0801	24.3746	29.4975	19.1559		1.30081	0.00439438	0.0233324
hsa-miR-1910-3p	4	8	5	5		0.252933	0.314005	0.276712	0.244335		1.15708	0.834625	1
hsa-miR-1910-5p	10	46	12	5		0.632332	1.80553	0.664109	0.244335		-2.18249	0.210358	0.557467
hsa-miR-1911-5p	0	0	0	5		0	0	0	0.244335		27.5407	0.712037	1
hsa-miR-1913	1	0	0	7		0.0632332	0	0	0.342069		6.92517	0.780963	1
hsa-miR-191-3p	635	920	436	473		40.1531	36.1106	24.1293	23.1141		-1.23673	0.19219	0.520413
hsa-miR-1914-3p	2	21	8	0		0.126466	0.824263	0.442739	0		-1.88894	0.750037	1
hsa-miR-1914-5p	24	84	1	10		1.5176	3.29705	0.0553424	0.48867		-5.92189	0.114496	0.352223
hsa-miR-1915-3p	50	51	2	16		3.16166	2.00178	0.110685	0.781872		-3.95106	0.186139	0.507713
hsa-miR-1915-5p	27	37	0	10		1.7073	1.45227	0	0.48867		-4.21464	0.471008	0.944367
hsa-miR-191-5p	66890	127055	125026	108146		4229.67	4986.99	6919.24	5284.77		1.70259	2.16931e-11	5.77967e-10
hsa-miR-192-3p	46	50	142	158		2.90873	1.96253	7.85862	7.72098		4.21979	8.13422e-08	1.36362e-06
hsa-miR-192-5p	12920	19187	57009	60442		816.973	753.101	3155.01	2953.62		5.07104	4.1398e-26	3.86036e-24
hsa-miR-193a-3p	0	15	20	15		0	0.588759	1.10685	0.733005		3.91826	0.435927	0.912207
hsa-miR-193a-5p	744	1175	1966	1573		47.0455	46.1195	108.803	76.8678		2.54389	3.4103e-28	4.62561e-26
hsa-miR-193b-3p	1406	1022	1564	892		88.9059	40.1141	86.5555	43.5893		1.24067	0.632373	1
hsa-miR-193b-5p	128	231	187	106		8.09385	9.06689	10.349	5.1799		1.12674	0.538882	1
hsa-miR-194-3p	379	883	1805	1753		23.9654	34.6583	99.893	85.6638		4.10882	1.31382e-14	5.02619e-13
hsa-miR-194-5p	25808	38652	99577	103674		1631.92	1517.11	5510.83	5066.24		4.37175	6.05503e-25	4.51705e-23
hsa-miR-195-3p	15	35	15	27		0.948498	1.37377	0.830136	1.31941		1.23854	0.637158	1
hsa-miR-195-5p	171	157	264	191		10.8129	6.16234	14.6104	9.33359		1.78031	0.0610766	0.215429
hsa-miR-196a-3p	19	7	13	7		1.20143	0.274754	0.719451	0.342069		-1.11303	0.914229	1
hsa-miR-196a-5p	17800	31348	11781	11213		1125.55	1230.43	651.989	547.945		-1.51671	1.71476e-07	2.66502e-06
hsa-miR-196b-3p	20	54	25	18		1.26466	2.11953	1.38356	0.879606		-1.20739	0.551595	1
hsa-miR-196b-5p	32211	53375	24833	25135		2036.8	2095	1374.32	1228.27		-1.22103	0.0698102	0.239575
hsa-miR-1972	54	80	62	27		3.41459	3.14005	3.43123	1.31941		-1.12342	0.717316	1
hsa-miR-1973	15	1	4	4		0.948498	0.0392506	0.22137	0.195468		-1.82269	0.709058	1
hsa-miR-197-3p	4826	7413	5918	4031		305.163	290.965	327.516	196.983		1.10713	0.328344	0.763068
hsa-miR-197-5p	37	34	31	20		2.33963	1.33452	1.71561	0.97734		-1.06847	0.841066	1
hsa-miR-1976	30	126	79	90		1.897	4.94558	4.37205	4.39803		1.68532	0.266168	0.662977
hsa-miR-199a-3p	38	83	41	42		2.40286	3.2578	2.26904	2.05241		-1.03397	1	1
hsa-miR-199a-5p	7	11	6	10		0.442632	0.431757	0.332054	0.48867		1.23817	0.639274	1
hsa-miR-199b-3p	43	82	38	37		2.71903	3.21855	2.10301	1.80808		-1.19032	0.373924	0.831541
hsa-miR-199b-5p	2	5	0	10		0.126466	0.196253	0	0.48867		2.24274	0.750651	1
hsa-miR-19a-3p	5871	6250	6056	3738		371.242	245.316	335.153	182.665		1.04361	0.874922	1
hsa-miR-19a-5p	4	0	0	0		0.252933	0	0	0		-19.4616	0.876104	1
hsa-miR-19b-1-5p	73	53	48	37		4.61602	2.08028	2.65643	1.80808		-1.17934	0.704952	1
hsa-miR-19b-3p	16271	19397	26585	15151		1028.87	761.344	1471.28	740.384		1.52765	0.092245	0.302482
hsa-miR-200a-3p	45391	64636	102015	93705		2870.22	2537	5645.75	4579.08		2.43457	2.78287e-16	1.2582e-14
hsa-miR-200a-5p	12822	21367	21720	24378		810.776	838.668	1202.04	1191.28		1.90269	5.28343e-05	0.000505313
hsa-miR-200b-3p	512170	932345	1118868	1295369		32386.2	36595.1	61920.8	63300.8		2.38919	1.01799e-06	1.36833e-05
hsa-miR-200b-5p	6617	14156	15088	15929		418.414	555.632	835.006	778.402		2.16786	7.59562e-06	8.71743e-05
hsa-miR-200c-3p	847947	1662872	1701059	1889190		53618.4	65268.7	94140.6	92319		2.05919	2.01563e-05	0.000216354
hsa-miR-200c-5p	303	343	244	262		19.1597	13.463	13.5035	12.8031		1.05044	0.847411	1
hsa-miR-203a-3p	50327	82520	176295	215198		3182.34	3238.96	9756.58	10516.1		4.16744	8.08758e-12	2.27673e-10
hsa-miR-203a-5p	16	36	84	88		1.01173	1.41302	4.64876	4.30029		4.66391	1.0509e-14	4.23767e-13
hsa-miR-203b-3p	1476	1890	2813	3323		93.3322	74.1836	155.678	162.385		2.49246	0.000107065	0.000956531
hsa-miR-203b-5p	2864	4147	9190	10758		181.1	162.772	508.596	525.711		3.95101	1.33894e-11	3.63218e-10
hsa-miR-204-5p	5	29	65	93		0.316166	1.13827	3.59725	4.54463		7.33351	0.00183822	0.0112865
hsa-miR-205-5p	11	30	35	33		0.695565	1.17752	1.93698	1.61261		2.31572	7.56301e-05	0.000705251
hsa-miR-206	0	0	0	2		0	0	0	0.097734		11.5677	0.791906	1
hsa-miR-20a-3p	1322	1455	911	824		83.5943	57.1096	50.4169	40.2664		-1.20973	0.390773	0.847432
hsa-miR-20a-5p	62180	95393	81035	72614		3931.84	3744.23	4484.67	3548.43		1.3459	0.000176582	0.00151414
hsa-miR-20b-5p	8	21	17	21		0.505866	0.824263	0.94082	1.02621		1.85595	0.0430801	0.167059
hsa-miR-210-3p	3341	5457	17019	10788		211.262	214.191	941.872	527.177		4.3225	1.06236e-27	1.32087e-25
hsa-miR-210-5p	195	236	350	165		12.3305	9.26314	19.3698	8.06305		1.55354	0.173758	0.482769
hsa-miR-2110	1387	2254	2132	1512		87.7045	88.4709	117.99	73.8869		1.37679	0.000112956	0.00100315
hsa-miR-2113	8	0	0	0		0.505866	0	0	0		-37.9908	0.818671	1
hsa-miR-2115-3p	0	5	22	6		0	0.196253	1.21753	0.293202		8.20077	0.0992588	0.312435
hsa-miR-2115-5p	0	0	10	0		0	0	0.553424	0		44.5937	0.420786	0.885489
hsa-miR-2116-3p	147	354	121	75		9.29528	13.8947	6.69643	3.66502		-1.7842	0.0109504	0.0520321
hsa-miR-2116-5p	3	17	3	13		0.1897	0.66726	0.166027	0.635271		1.31894	0.811623	1
hsa-miR-212-3p	185	451	151	178		11.6981	17.702	8.3567	8.69832		-1.30836	0.304406	0.724351
hsa-miR-212-5p	252	508	305	165		15.9348	19.9393	16.8794	8.06305		-1.1594	0.507304	0.988117
hsa-miR-21-3p	23374	36296	8403	11732		1478.01	1424.64	465.042	573.307		-2.0966	0.00681897	0.0344878
hsa-miR-214-5p	11	15	6	5		0.695565	0.588759	0.332054	0.244335		-1.68881	0.187065	0.509308
hsa-miR-215-3p	4	52	3	3		0.252933	2.04103	0.166027	0.146601		-5.46077	0.117275	0.354916
hsa-miR-215-5p	1386	2408	1420	1369		87.6412	94.5155	78.5862	66.8989		1.0338	0.687723	1
hsa-miR-21-5p	4536671	6416824	2169828	3083257		286868	251864	120083	150669		-1.492	0.169541	0.473699
hsa-miR-216b-5p	0	0	0	5		0	0	0	0.244335		27.5407	0.712037	1
hsa-miR-218-5p	67	92	83	74		4.23662	3.61106	4.59342	3.61616		1.36338	0.0334225	0.135139
hsa-miR-219a-1-3p	244	312	159	213		15.4289	12.2462	8.79944	10.4087		-1.08669	0.77532	1
hsa-miR-219a-5p	5	10	32	2		0.316166	0.392506	1.77096	0.097734		2.93259	0.36082	0.814438
hsa-miR-219b-3p	17	52	26	14		1.07496	2.04103	1.4389	0.684138		-1.19179	0.69518	1
hsa-miR-219b-5p	26	28	3	0		1.64406	1.09902	0.166027	0		-12.8881	1.5232e-05	0.000165884
hsa-miR-221-3p	145901	272428	131364	113857		9225.79	10693	7270	5563.85		-1.20709	0.0173111	0.0770989
hsa-miR-221-5p	10893	19674	5275	6483		688.799	772.216	291.931	316.805		-1.81512	0.00407833	0.0220784
hsa-miR-222-3p	243971	486685	135319	129049		15427.1	19102.7	7488.88	6306.23		-1.92992	1.21731e-08	2.21491e-07
hsa-miR-222-5p	840	1126	187	135		53.1159	44.1962	10.349	6.59704		-4.53382	3.48267e-25	2.88674e-23
hsa-miR-22-3p	19021	19308	8746	11118		1202.76	757.851	484.024	543.303		-1.44974	0.269419	0.667194
hsa-miR-224-3p	115	73	117	72		7.27182	2.86529	6.47506	3.51842		1.22392	0.695486	1
hsa-miR-224-5p	7449	16836	8000	10714		471.024	660.823	442.739	523.561		1.13993	0.646351	1
hsa-miR-22-5p	848	1408	763	773		53.6218	55.2649	42.2262	37.7742		-1.04769	0.676261	1
hsa-miR-2276-3p	74	86	43	52		4.67926	3.37555	2.37972	2.54108		-1.24145	0.444542	0.920571
hsa-miR-2276-5p	7	17	0	0		0.442632	0.66726	0	0		-83.254	2.54229e-06	3.18748e-05
hsa-miR-2277-3p	56	103	77	61		3.54106	4.04281	4.26136	2.98089		1.21087	0.188037	0.511023
hsa-miR-2277-5p	699	1111	525	444		44.2	43.6074	29.0547	21.6969		-1.34982	0.000722338	0.00503611
hsa-miR-2278	24	64	57	51		1.5176	2.51204	3.15452	2.49222		1.74693	0.00334843	0.0185032
hsa-miR-2355-3p	157	218	211	196		9.92761	8.55663	11.6772	9.57793		1.4928	0.000729162	0.0050538
hsa-miR-2355-5p	59	34	84	43		3.73076	1.33452	4.64876	2.10128		1.63495	0.393233	0.850294
hsa-miR-23a-3p	89597	159642	141818	121601		5665.51	6266.04	7848.55	5942.27		1.48394	6.40705e-07	9.28089e-06
hsa-miR-23a-5p	89	216	40	53		5.62776	8.47813	2.2137	2.58995		-2.2176	0.00849674	0.0419773
hsa-miR-23b-3p	16501	28356	69239	55634		1043.41	1112.99	3831.85	2718.67		3.87765	2.0221e-61	1.00566e-58
hsa-miR-23b-5p	86	280	327	275		5.43806	10.9902	18.097	13.4384		2.46485	0.00455015	0.0240739
hsa-miR-23c	4	4	23	8		0.252933	0.157002	1.27287	0.390936		4.94479	0.0104252	0.0496944
hsa-miR-24-1-5p	91	64	162	144		5.75422	2.51204	8.96547	7.03685		2.4804	0.0361141	0.143686
hsa-miR-24-2-5p	782	946	774	795		49.4484	37.1311	42.835	38.8492		1.22433	0.323365	0.753833
hsa-miR-24-3p	182232	238817	118411	150719		11523.1	9373.71	6553.15	7365.18		-1.13681	0.617083	1
hsa-miR-2467-3p	15	19	7	0		0.948498	0.745761	0.387397	0		-3.82581	0.338158	0.778607
hsa-miR-2467-5p	19	5	8	0		1.20143	0.196253	0.442739	0		-2.83149	0.583417	1
hsa-miR-25-3p	153257	259030	147514	152471		9690.93	10167.1	8163.78	7450.8		1.02439	0.840742	1
hsa-miR-25-5p	1380	3421	1144	1049		87.2618	134.276	63.3117	51.2615		-1.49261	0.0440885	0.1691
hsa-miR-26a-1-3p	174	285	194	122		11.0026	11.1864	10.7364	5.96177		-1.05565	0.674715	1
hsa-miR-26a-2-3p	286	366	477	372		18.0847	14.3657	26.3983	18.1785		1.75362	4.59568e-05	0.000445244
hsa-miR-26a-5p	560960	1143317	713359	857665		35471.3	44875.9	39479	41911.5		1.33924	0.172858	0.481163
hsa-miR-26b-3p	112	230	195	135		7.08212	9.02764	10.7918	6.59704		1.35514	0.0133056	0.061652
hsa-miR-26b-5p	112278	219172	217477	276048		7099.7	8602.63	12035.7	13489.6		2.15736	0.00102457	0.00673235
hsa-miR-27a-3p	23181	32392	39347	37334		1465.81	1271.41	2177.56	1824.4		1.88695	3.91448e-07	5.9596e-06
hsa-miR-27a-5p	4008	7510	2337	2708		253.439	294.772	129.335	132.332		-1.59156	0.0101214	0.0485638
hsa-miR-27b-3p	71462	115716	226741	232599		4518.77	4541.92	12548.4	11366.4		3.43458	5.21467e-24	3.38273e-22
hsa-miR-27b-5p	955	2313	2991	3328		60.3877	90.7866	165.529	162.629		2.85601	1.24782e-05	0.000137907
hsa-miR-28-3p	16589	27738	29302	26446		1048.98	1088.73	1621.64	1292.34		1.756	1.65892e-12	4.9502e-11
hsa-miR-28-5p	5458	9006	7966	9703		345.127	353.491	440.857	474.156		1.72865	0.00642945	0.0326284
hsa-miR-296-3p	0	0	12	1		0	0	0.664109	0.048867		58.9086	0.0841836	0.280389
hsa-miR-296-5p	0	0	0	2		0	0	0	0.097734		11.5677	0.791906	1
hsa-miR-29a-3p	199010	291410	378951	333047		12584	11438	20972	16275		1.98975	2.11365e-17	1.05119e-15
hsa-miR-29a-5p	589	681	615	519		37.2444	26.7297	34.0356	25.362		1.18641	0.376355	0.831541
hsa-miR-29b-1-5p	842	2112	931	829		53.2424	82.8973	51.5238	40.5107		-1.14488	0.501623	0.984662
hsa-miR-29b-2-5p	154	254	259	181		9.73791	9.96965	14.3337	8.84492		1.49081	0.000182915	0.00155062
hsa-miR-29b-3p	1877	1898	3495	2417		118.689	74.4976	193.422	118.111		2.02126	0.00956006	0.0464613
hsa-miR-29c-3p	575	939	1465	1292		36.3591	36.8563	81.0766	63.1361		2.5328	2.84804e-27	3.26867e-25
hsa-miR-29c-5p	206	402	448	261		13.026	15.7787	24.7934	12.7543		1.62366	0.00914255	0.0448706
hsa-miR-301a-3p	723	729	481	419		45.7176	28.6137	26.6197	20.4753		-1.23498	0.417861	0.885489
hsa-miR-301a-5p	1030	1485	490	508		65.1302	58.2871	27.1178	24.8244		-1.82741	3.14693e-05	0.00032159
hsa-miR-301b-3p	118	95	349	219		7.46152	3.72881	19.3145	10.7019		3.34352	0.00206674	0.0122739
hsa-miR-301b-5p	129	293	62	72		8.15708	11.5004	3.43123	3.51842		-2.15987	0.00088557	0.0060332
hsa-miR-302d-3p	0	9	0	0		0	0.353255	0	0		-25.8228	0.610214	1
hsa-miR-3064-3p	5	16	8	29		0.316166	0.62801	0.442739	1.41714		2.7475	0.216811	0.569511
hsa-miR-3064-5p	12	35	28	8		0.758799	1.37377	1.54959	0.390936		1.0833	0.926935	1
hsa-miR-3065-3p	193	408	317	392		12.204	16.0142	17.5435	19.1559		1.71875	0.0219539	0.0935863
hsa-miR-3065-5p	471	919	618	597		29.7828	36.0713	34.2016	29.1736		1.24471	0.0461834	0.175332
hsa-miR-3074-3p	1229	1454	956	974		77.7136	57.0704	52.9073	47.5964		-1.03473	0.872113	1
hsa-miR-3074-5p	7023	11057	9996	10555		444.087	433.994	553.202	515.791		1.58735	0.000651027	0.00459584
hsa-miR-30a-3p	234	331	23	67		14.7966	12.9919	1.27287	3.27409		-4.36151	0.0182708	0.0806512
hsa-miR-30a-5p	7380	11111	1114	1229		466.661	436.113	61.6514	60.0575		-5.67374	5.10712e-25	4.01043e-23
hsa-miR-30b-3p	46	128	133	63		2.90873	5.02408	7.36054	3.07862		1.61456	0.188734	0.511983
hsa-miR-30b-5p	12087	16632	25534	20701		764.3	652.816	1413.11	1011.6		2.17992	2.93025e-13	9.10818e-12
hsa-miR-30c-1-3p	33	104	83	39		2.0867	4.08206	4.59342	1.90581		1.29257	0.542988	1
hsa-miR-30c-2-3p	14	0	0	1		0.885265	0	0	0.048867		-10.4535	0.84206	1
hsa-miR-30c-5p	29246	51104	46235	43793		1849.32	2005.86	2558.75	2140.03		1.57717	9.8163e-09	1.83074e-07
hsa-miR-30d-3p	116	151	186	161		7.33505	5.92684	10.2937	7.86758		1.77949	3.39654e-06	4.05411e-05
hsa-miR-30d-5p	281105	470867	407984	466819		17775.2	18481.8	22578.8	22812		1.64438	0.0029365	0.0166588
hsa-miR-30e-3p	6267	9517	8433	9492		396.283	373.548	466.702	463.845		1.58359	0.0063138	0.0323611
hsa-miR-30e-5p	95587	114718	73120	93898		6044.27	4502.75	4046.63	4588.51		1.08087	0.78448	1
hsa-miR-3115	12	43	23	30		0.758799	1.68778	1.27287	1.46601		1.45897	0.387259	0.844255
hsa-miR-3116	48	81	70	38		3.03519	3.1793	3.87397	1.85695		1.15099	0.52793	1
hsa-miR-3120-3p	4	5	2	7		0.252933	0.196253	0.110685	0.342069		1.40084	0.769598	1
hsa-miR-3120-5p	0	4	0	0		0	0.157002	0	0		-12.1723	0.71114	1
hsa-miR-3121-3p	16	20	3	18		1.01173	0.785012	0.166027	0.879606		-1.18839	0.874414	1
hsa-miR-3121-5p	0	0	5	0		0	0	0.276712	0		22.8907	0.534811	1
hsa-miR-3124-5p	4	2	0	0		0.252933	0.0785012	0	0		-23.4921	0.0824878	0.276566
hsa-miR-3127-3p	72	72	45	18		4.55279	2.82604	2.49041	0.879606		-1.79774	0.181606	0.496256
hsa-miR-3127-5p	48	42	77	58		3.03519	1.64853	4.26136	2.83428		1.94196	0.0404349	0.15876
hsa-miR-3128	80	76	21	21		5.05866	2.98305	1.16219	1.02621		-2.82281	0.00273387	0.0156281
hsa-miR-3129-3p	0	4	0	0		0	0.157002	0	0		-12.1723	0.71114	1
hsa-miR-3129-5p	0	0	3	0		0	0	0.166027	0		14.2104	0.634927	1
hsa-miR-3130-3p	3	20	9	5		0.1897	0.785012	0.498081	0.244335		-1.07543	1	1
hsa-miR-3130-5p	12	89	31	18		0.758799	3.4933	1.71561	0.879606		-1.304	0.727112	1
hsa-miR-3131	6	0	16	0		0.379399	0	0.885478	0		2.46899	0.861415	1
hsa-miR-3133	83	112	103	73		5.24836	4.39607	5.70026	3.56729		1.23781	0.140982	0.409233
hsa-miR-3134	8	0	9	0		0.505866	0	0.498081	0		1.06149	1	1
hsa-miR-3135a	12	6	20	5		0.758799	0.235504	1.10685	0.244335		1.61628	0.580624	1
hsa-miR-3136-5p	29	38	0	4		1.83376	1.49152	0	0.195468		-11.0375	0.0612726	0.21561
hsa-miR-3137	7	11	0	0		0.442632	0.431757	0	0		-62.9001	3.66306e-05	0.000361939
hsa-miR-3138	12	35	12	12		0.758799	1.37377	0.664109	0.586404		-1.36511	0.364713	0.820742
hsa-miR-3139	118	81	9	37		7.46152	3.1793	0.498081	1.80808		-3.25158	0.179759	0.493015
hsa-miR-31-3p	129	118	110	95		8.15708	4.63157	6.08766	4.64236		1.0758	0.830906	1
hsa-miR-3140-3p	57	46	13	29		3.60429	1.80553	0.719451	1.41714		-1.84596	0.32324	0.753833
hsa-miR-3140-5p	4	17	0	5		0.252933	0.66726	0	0.244335		-2.43935	0.604554	1
hsa-miR-3141	0	5	9	8		0	0.196253	0.498081	0.390936		4.54062	0.0010288	0.00673235
hsa-miR-3143	94	183	48	15		5.94392	7.18286	2.65643	0.733005		-3.21635	0.00982792	0.0475372
hsa-miR-3144-3p	12	0	0	2		0.758799	0	0	0.097734		-4.86768	0.901574	1
hsa-miR-3145-3p	57	87	21	49		3.60429	3.4148	1.16219	2.39448		-1.43048	0.49325	0.973451
hsa-miR-3145-5p	12	50	23	28		0.758799	1.96253	1.27287	1.36828		1.26561	0.63375	1
hsa-miR-3146	13	57	6	46		0.822032	2.23728	0.332054	2.24788		1.24542	0.8498	1
hsa-miR-3148	0	10	0	0		0	0.392506	0	0		-28.5538	0.588587	1
hsa-miR-3149	21	61	30	28		1.3279	2.39429	1.66027	1.36828		1.02783	0.955351	1
hsa-miR-3150a-3p	24	22	9	8		1.5176	0.863513	0.498081	0.390936		-2.02434	0.0648862	0.225665
hsa-miR-3150a-5p	35	127	86	22		2.21316	4.98483	4.75944	1.07507		-1.03856	0.970124	1
hsa-miR-3150b-3p	0	20	12	7		0	0.785012	0.664109	0.342069		1.6045	0.800808	1
hsa-miR-3155a	80	96	14	28		5.05866	3.76806	0.774793	1.36828		-3.02544	0.0161152	0.0727493
hsa-miR-3155b	76	50	11	7		4.80572	1.96253	0.608766	0.342069		-5.62858	0.00209775	0.0122739
hsa-miR-3157-3p	19	51	19	6		1.20143	2.00178	1.05151	0.293202		-1.96772	0.180579	0.494356
hsa-miR-3157-5p	37	40	36	8		2.33963	1.57002	1.99233	0.390936		-1.39403	0.605926	1
hsa-miR-3158-3p	405	470	235	151		25.6094	18.4478	13.0055	7.37891		-1.72583	0.0157333	0.071786
hsa-miR-3158-5p	24	79	14	18		1.5176	3.1008	0.774793	0.879606		-2.12224	0.0778429	0.26336
hsa-miR-3159	39	109	31	22		2.4661	4.27832	1.71561	1.07507		-1.91806	0.025924	0.108041
hsa-miR-31-5p	6607	9283	9964	8062		417.782	364.363	551.431	393.966		1.54042	4.6445e-06	5.45638e-05
hsa-miR-3160-3p	0	0	0	2		0	0	0	0.097734		11.5677	0.791906	1
hsa-miR-3162-5p	11	19	0	0		0.695565	0.745761	0	0		-104.095	4.85085e-08	8.31893e-07
hsa-miR-3163	0	0	0	7		0	0	0	0.342069		38.1889	0.667574	1
hsa-miR-3164	9	19	7	6		0.569099	0.745761	0.387397	0.293202		-1.53574	0.26965	0.667194
hsa-miR-3165	0	12	6	7		0	0.471007	0.332054	0.342069		1.85385	0.740295	1
hsa-miR-3170	14	0	0	4		0.885265	0	0	0.195468		-2.95575	0.912385	1
hsa-miR-3173-5p	27	74	23	20		1.7073	2.90454	1.27287	0.97734		-1.6216	0.0768844	0.261899
hsa-miR-3174	86	124	54	51		5.43806	4.86707	2.98849	2.49222		-1.44532	0.0116428	0.0549719
hsa-miR-3175	0	14	18	0		0	0.549508	0.996163	0		2.00674	0.856566	1
hsa-miR-3176	141	149	44	48		8.91588	5.84834	2.43506	2.34562		-2.36617	0.00315017	0.0176032
hsa-miR-3177-3p	94	280	97	72		5.94392	10.9902	5.36821	3.51842		-1.49864	0.165425	0.463937
hsa-miR-3177-5p	22	7	17	1		1.39113	0.274754	0.94082	0.048867		-1.50206	0.778951	1
hsa-miR-3179	66	158	88	46		4.17339	6.2016	4.87013	2.24788		-1.17769	0.571584	1
hsa-miR-3180	9	24	19	4		0.569099	0.942014	1.05151	0.195468		-1.0299	1	1
hsa-miR-3180-3p	91	151	52	59		5.75422	5.92684	2.8778	2.88315		-1.55946	0.00311075	0.0174483
hsa-miR-3180-5p	21	46	19	13		1.3279	1.80553	1.05151	0.635271		-1.4947	0.0967141	0.307099
hsa-miR-3181	9	0	0	0		0.569099	0	0	0		-42.6234	0.811666	1
hsa-miR-3182	195	212	142	173		12.3305	8.32113	7.85862	8.45399		1.03898	0.911708	1
hsa-miR-3183	0	13	7	6		0	0.510258	0.387397	0.293202		1.6946	0.795338	1
hsa-miR-3184-3p	2563	4529	4554	3946		162.067	177.766	252.029	192.829		1.68131	1.41897e-10	3.36049e-09
hsa-miR-3184-5p	2523	4162	4179	3942		159.537	163.361	231.276	192.634		1.69684	7.15072e-11	1.77815e-09
hsa-miR-3186-5p	1	0	0	0		0.0632332	0	0	0		-5.57402	1	1
hsa-miR-3187-3p	2767	3927	703	729		174.966	154.137	38.9057	35.624		-3.39719	8.9137e-16	3.79978e-14
hsa-miR-3187-5p	34	55	19	14		2.14993	2.15878	1.05151	0.684138		-1.93545	0.00231597	0.0133931
hsa-miR-3188	31	92	32	23		1.96023	3.61106	1.77096	1.12394		-1.52926	0.178501	0.490466
hsa-miR-3189-3p	190	416	31	44		12.0143	16.3283	1.71561	2.15015		-5.50802	5.93414e-09	1.14984e-07
hsa-miR-3189-5p	8	0	11	5		0.505866	0	0.608766	0.244335		2.0216	0.743637	1
hsa-miR-3190-3p	30	31	0	27		1.897	1.21677	0	1.31941		-1.55413	0.864699	1
hsa-miR-3190-5p	0	2	0	3		0	0.0785012	0	0.146601		2.53974	0.848932	1
hsa-miR-3191-3p	7	12	4	11		0.442632	0.471007	0.22137	0.537537		1.13719	0.918994	1
hsa-miR-3191-5p	26	63	29	26		1.64406	2.47279	1.60493	1.27054		-1.15104	0.585821	1
hsa-miR-3192-3p	0	4	0	0		0	0.157002	0	0		-12.1723	0.71114	1
hsa-miR-3192-5p	6	10	10	10		0.379399	0.392506	0.553424	0.48867		1.7272	0.143231	0.414952
hsa-miR-3193	0	11	7	8		0	0.431757	0.387397	0.390936		2.3121	0.58615	1
hsa-miR-3195	0	0	12	8		0	0	0.664109	0.390936		96.6083	6.75526e-07	9.69121e-06
hsa-miR-3196	13	3	53	33		0.822032	0.117752	2.93315	1.61261		6.03583	0.0498747	0.184191
hsa-miR-3197	0	4	0	0		0	0.157002	0	0		-12.1723	0.71114	1
hsa-miR-3198	9	2	0	0		0.569099	0.0785012	0	0		-47.2773	0.115649	0.353583
hsa-miR-3199	10	5	0	13		0.632332	0.196253	0	0.635271		1.15221	0.954961	1
hsa-miR-3200-3p	890	2048	1214	1308		56.2776	80.3852	67.1856	63.918		1.25772	0.265337	0.662977
hsa-miR-3200-5p	137	190	58	128		8.66295	7.45761	3.20986	6.25497		-1.23763	0.673236	1
hsa-miR-3202	0	0	0	5		0	0	0	0.244335		27.5407	0.712037	1
hsa-miR-320a	162627	295397	194275	190305		10283.4	11594.5	10751.6	9299.63		1.18987	0.078089	0.263594
hsa-miR-320b	2831	4795	3175	3119		179.013	188.207	175.712	152.416		1.1589	0.113448	0.34972
hsa-miR-320c	778	1340	1045	1037		49.1954	52.5958	57.8328	50.6751		1.38281	0.00120057	0.00762235
hsa-miR-320d	245	503	482	472		15.4921	19.7431	26.675	23.0652		1.82568	4.99602e-06	5.82349e-05
hsa-miR-320e	5	21	6	9		0.316166	0.824263	0.332054	0.439803		-1.14173	0.921358	1
hsa-miR-32-3p	1502	2646	1304	1489		94.9763	103.857	72.1665	72.7629		-1.04454	0.797177	1
hsa-miR-324-3p	421	727	950	587		26.6212	28.5352	52.5753	28.6849		1.84286	1.88808e-05	0.000204132
hsa-miR-324-5p	1200	1367	1097	1093		75.8799	53.6556	60.7106	53.4116		1.13933	0.558584	1
hsa-miR-32-5p	634	616	1115	976		40.0899	24.1784	61.7068	47.6942		2.17546	0.00538037	0.0278733
hsa-miR-326	399	447	417	253		25.2301	17.545	23.0778	12.3633		1.03145	0.907716	1
hsa-miR-328-3p	56	202	451	334		3.54106	7.92862	24.9594	16.3216		4.57254	5.02843e-05	0.000484027
hsa-miR-330-3p	13339	22177	11293	11657		843.468	870.461	624.981	569.642		-1.10167	0.418535	0.885489
hsa-miR-330-5p	492	835	480	596		31.1107	32.7743	26.5643	29.1247		1.15172	0.501879	0.984662
hsa-miR-331-3p	2315	2884	2320	1929		146.385	113.199	128.394	94.2644		1.09421	0.559163	1
hsa-miR-331-5p	1300	1837	701	1065		82.2032	72.1034	38.795	52.0433		-1.2673	0.460782	0.934474
hsa-miR-335-3p	15448	26722	12635	13053		976.827	1048.85	699.251	637.861		-1.16265	0.20954	0.556287
hsa-miR-335-5p	14048	23543	22496	22252		888.3	924.077	1244.98	1087.39		1.67031	1.58888e-07	2.49538e-06
hsa-miR-338-3p	0	7	6	2		0	0.274754	0.332054	0.097734		1.79977	0.765109	1
hsa-miR-338-5p	62	137	21	43		3.92046	5.37733	1.16219	2.10128		-2.0803	0.118891	0.358356
hsa-miR-339-3p	3732	5591	4121	4906		235.986	219.45	228.066	239.741		1.35155	0.128318	0.381376
hsa-miR-339-5p	5788	9152	8569	6140		365.994	359.222	474.229	300.043		1.34935	0.000182129	0.00155062
hsa-miR-33a-3p	50	89	78	65		3.16166	3.4933	4.31671	3.17635		1.43381	0.0138035	0.0637612
hsa-miR-33a-5p	69	92	100	73		4.36309	3.61106	5.53424	3.56729		1.47645	0.00565641	0.0291013
hsa-miR-33b-3p	290	522	135	139		18.3376	20.4888	7.47122	6.79251		-2.10456	1.19562e-11	3.30346e-10
hsa-miR-33b-5p	18	0	5	1		1.1382	0	0.276712	0.048867		-2.98151	0.724018	1
hsa-miR-340-3p	756	1769	1125	1467		47.8043	69.4343	62.2602	71.6879		1.52195	0.139013	0.404303
hsa-miR-340-5p	11387	16771	16661	18610		720.037	658.272	922.059	909.414		1.73908	0.00117196	0.00749075
hsa-miR-342-3p	7	4	7	12		0.442632	0.157002	0.387397	0.586404		2.24268	0.255056	0.644183
hsa-miR-342-5p	0	7	0	0		0	0.274754	0	0		-20.361	0.633283	1
hsa-miR-345-3p	15	25	10	22		0.948498	0.981265	0.553424	1.07507		1.15056	0.773635	1
hsa-miR-345-5p	3375	4015	2261	2326		213.412	157.591	125.129	113.665		-1.19814	0.392563	0.850079
hsa-miR-346	0	0	0	1		0	0	0	0.048867		6.21142	1	1
hsa-miR-34a-3p	60	33	45	43		3.79399	1.29527	2.49041	2.10128		1.16223	0.803801	1
hsa-miR-34a-5p	2655	3857	4503	4235		167.884	151.39	249.207	206.952		1.84418	1.03209e-08	1.90109e-07
hsa-miR-34c-5p	0	0	0	1		0	0	0	0.048867		6.21142	1	1
hsa-miR-3529-3p	299528	484624	84138	106213		18940.1	19021.8	4656.4	5190.31		-2.91323	1.75653e-06	2.25927e-05
hsa-miR-3591-3p	0	4	12	10		0	0.157002	0.664109	0.48867		7.22025	8.26867e-06	9.34611e-05
hsa-miR-3605-3p	68	149	63	69		4.29986	5.84834	3.48657	3.37182		-1.14321	0.534572	1
hsa-miR-3605-5p	18	11	0	9		1.1382	0.431757	0	0.439803		-2.34883	0.709946	1
hsa-miR-3607-3p	45	84	258	89		2.84549	3.29705	14.2783	4.34916		3.63486	0.00418034	0.0222752
hsa-miR-3607-5p	1449	1812	2750	2831		91.6249	71.1221	152.192	138.342		2.31725	1.29587e-05	0.000142164
hsa-miR-3609	14	50	23	31		0.885265	1.96253	1.27287	1.51488		1.28471	0.5697	1
hsa-miR-3611	0	0	0	9		0	0	0	0.439803		48.8375	0.639522	1
hsa-miR-3613-3p	50	90	69	18		3.16166	3.53255	3.81862	0.879606		-1.20225	0.738993	1
hsa-miR-3613-5p	8200	11385	5086	6122		518.512	446.868	281.471	299.164		-1.26366	0.283834	0.691961
hsa-miR-361-3p	2789	5451	6798	7203		176.357	213.955	376.217	351.989		2.43928	3.15716e-09	6.28065e-08
hsa-miR-3614-3p	0	0	5	8		0	0	0.276712	0.390936		63.9238	0.00032186	0.00246264
hsa-miR-3614-5p	9	11	32	12		0.569099	0.431757	1.77096	0.586404		2.87924	0.0293703	0.119728
hsa-miR-3615	3496	5981	4304	4236		221.063	234.758	238.194	207.001		1.26716	0.0122341	0.0570414
hsa-miR-361-5p	6897	12299	11994	13165		436.119	482.743	663.776	643.334		1.86348	3.64391e-05	0.000361939
hsa-miR-3617-3p	1	0	11	0		0.0632332	0	0.608766	0		9.06499	0.561548	1
hsa-miR-3617-5p	0	19	21	22		0	0.745761	1.16219	1.07507		3.89979	0.476481	0.951687
hsa-miR-3618	2	7	0	0		0.126466	0.274754	0	0		-31.8677	0.0161394	0.0727493
hsa-miR-3619-3p	184	265	150	80		11.6349	10.4014	8.30136	3.90936		-1.45454	0.0912847	0.299993
hsa-miR-3619-5p	785	1010	331	218		49.6381	39.6431	18.3183	10.653		-2.45503	4.55417e-07	6.72755e-06
hsa-miR-3620-3p	99	166	36	57		6.26009	6.5156	1.99233	2.78542		-1.99476	0.0289935	0.118516
hsa-miR-3620-5p	7	10	14	0		0.442632	0.392506	0.774793	0		1.02527	1	1
hsa-miR-3622a-5p	26	39	15	8		1.64406	1.53077	0.830136	0.390936		-2.02946	0.0046022	0.0242632
hsa-miR-3622b-3p	1	8	0	0		0.0632332	0.314005	0	0		-28.7322	0.0901159	0.296806
hsa-miR-362-3p	236	415	134	188		14.923	16.289	7.41588	9.18699		-1.41044	0.201052	0.538545
hsa-miR-362-5p	3971	6153	2330	2005		251.099	241.509	128.948	97.9783		-1.69297	1.00498e-10	2.41845e-09
hsa-miR-3646	5	14	8	3		0.316166	0.549508	0.442739	0.146601		-1.2266	0.866008	1
hsa-miR-3648	11	8	31	16		0.695565	0.314005	1.71561	0.781872		3.16276	0.0122132	0.0570414
hsa-miR-3651	0	3	8	3		0	0.117752	0.442739	0.146601		4.85722	0.0530798	0.193391
hsa-miR-3653-3p	4	9	2	11		0.252933	0.353255	0.110685	0.537537		1.51205	0.662307	1
hsa-miR-3653-5p	326	315	540	614		20.614	12.3639	29.8849	30.0043		2.37157	0.00842377	0.041755
hsa-miR-3656	3	14	361	88		0.1897	0.549508	19.9786	4.30029		37.3993	3.89563e-05	0.000382387
hsa-miR-3657	0	3	0	9		0	0.117752	0	0.439803		5.21523	0.758759	1
hsa-miR-3659	6	0	4	0		0.379399	0	0.22137	0		-1.54759	0.934879	1
hsa-miR-365a-3p	468	769	717	385		29.5931	30.1837	39.6805	18.8138		1.21063	0.364708	0.820742
hsa-miR-365a-5p	26	68	53	42		1.64406	2.66904	2.93315	2.05241		1.43212	0.0482003	0.180238
hsa-miR-365b-3p	474	739	737	421		29.9725	29.0062	40.7873	20.573		1.29291	0.163412	0.460021
hsa-miR-365b-5p	0	25	15	19		0	0.981265	0.830136	0.928473		2.3895	0.676046	1
hsa-miR-3660	356	630	304	247		22.511	24.7279	16.8241	12.0701		-1.28072	0.0101229	0.0485638
hsa-miR-3661	0	25	27	11		0	0.981265	1.49424	0.537537		2.52892	0.655115	1
hsa-miR-3662	91	184	19	10		5.75422	7.22211	1.05151	0.48867		-6.71225	1.03714e-24	7.36865e-23
hsa-miR-3664-3p	36	40	13	19		2.2764	1.57002	0.719451	0.928473		-1.74503	0.127671	0.380211
hsa-miR-3664-5p	0	7	0	16		0	0.274754	0	0.781872		4.24096	0.796256	1
hsa-miR-3665	0	0	2	0		0	0	0.110685	0		9.87684	0.733603	1
hsa-miR-3677-3p	0	12	6	0		0	0.471007	0.332054	0		-1.25277	0.967306	1
hsa-miR-3677-5p	3	0	0	0		0.1897	0	0	0		-14.8301	0.898402	1
hsa-miR-3678-3p	0	7	5	3		0	0.274754	0.276712	0.146601		1.82223	0.734459	1
hsa-miR-3678-5p	0	9	0	0		0	0.353255	0	0		-25.8228	0.610214	1
hsa-miR-3679-3p	12	60	9	19		0.758799	2.35504	0.498081	0.928473		-1.58635	0.546094	1
hsa-miR-3679-5p	230	366	191	108		14.5436	14.3657	10.5704	5.27763		-1.46372	0.0357921	0.142785
hsa-miR-3680-3p	20	34	0	10		1.26466	1.33452	0	0.48867		-3.46223	0.534121	1
hsa-miR-3680-5p	13	11	11	17		0.822032	0.431757	0.608766	0.830739		1.55957	0.379425	0.83496
hsa-miR-3682-3p	0	28	4	9		0	1.09902	0.22137	0.439803		-1.18077	0.95673	1
hsa-miR-3682-5p	0	5	0	0		0	0.196253	0	0		-14.9004	0.721251	1
hsa-miR-3684	46	67	13	41		2.90873	2.62979	0.719451	2.00355		-1.44674	0.567673	1
hsa-miR-3685	30	31	26	28		1.897	1.21677	1.4389	1.36828		1.19575	0.577105	1
hsa-miR-3687	3	0	19	27		0.1897	0	1.05151	1.31941		17.9443	0.000602393	0.00432101
hsa-miR-3688-3p	87	151	51	65		5.50129	5.92684	2.82246	3.17635		-1.44861	0.0857127	0.284818
hsa-miR-3688-5p	4	0	2	0		0.252933	0	0.110685	0		-1.97442	0.938977	1
hsa-miR-3691-3p	0	28	7	0		0	1.09902	0.387397	0		-2.46658	0.808652	1
hsa-miR-3691-5p	93	158	116	76		5.88069	6.2016	6.41972	3.71389		1.06022	0.68059	1
hsa-miR-3692-3p	0	2	0	3		0	0.0785012	0	0.146601		2.53974	0.848932	1
hsa-miR-3692-5p	0	5	0	5		0	0.196253	0	0.244335		1.85357	0.9236	1
hsa-miR-369-3p	16	68	8	47		1.01173	2.66904	0.442739	2.29675		1.08895	0.938793	1
hsa-miR-371a-3p	153	277	70	36		9.67468	10.8724	3.87397	1.75921		-2.9302	1.39968e-07	2.22162e-06
hsa-miR-371a-5p	462	864	87	119		29.2137	33.9125	4.81479	5.81517		-4.46541	6.30204e-09	1.20547e-07
hsa-miR-371b-3p	3743	7967	495	585		236.682	312.71	27.3945	28.5872		-7.43434	2.74201e-18	1.4611e-16
hsa-miR-371b-5p	6	12	3	4		0.379399	0.471007	0.166027	0.195468		-1.82036	0.218135	0.571981
hsa-miR-372-3p	2240	3470	464	572		141.642	136.2	25.6789	27.9519		-3.92695	1.88689e-10	4.26552e-09
hsa-miR-372-5p	60	165	19	11		3.79399	6.47635	1.05151	0.537537		-5.13261	9.34354e-07	1.27478e-05
hsa-miR-373-3p	360	495	152	69		22.764	19.429	8.41204	3.37182		-2.92708	0.000448452	0.0033288
hsa-miR-373-5p	26	51	0	2		1.64406	2.00178	0	0.097734		-25.0402	2.37723e-14	8.65079e-13
hsa-miR-374a-3p	5937	8876	8289	13366		375.416	348.388	458.733	653.156		2.07036	0.0346486	0.139342
hsa-miR-374a-5p	33681	49463	56221	71270		2129.76	1941.45	3111.4	3482.75		2.14155	0.00113456	0.00729637
hsa-miR-374b-3p	566	1216	751	1064		35.79	47.7287	41.5621	51.9945		1.50031	0.175377	0.486363
hsa-miR-374b-5p	1987	2441	3391	2816		125.644	95.8107	187.666	137.609		1.87333	9.08602e-05	0.000831678
hsa-miR-374c-3p	2166	2607	3692	2941		136.963	102.326	204.324	143.718		1.84819	0.000310382	0.00243732
hsa-miR-374c-5p	18	14	33	16		1.1382	0.549508	1.8263	0.781872		1.93551	0.176182	0.486786
hsa-miR-375	37275	60426	84302	80888		2357.02	2371.76	4665.47	3952.75		2.35868	1.77819e-24	1.20594e-22
hsa-miR-376a-3p	0	0	3	0		0	0	0.166027	0		14.2104	0.634927	1
hsa-miR-376b-3p	0	0	1	0		0	0	0.0553424	0		5.78161	1	1
hsa-miR-378a-3p	68543	112401	57939	54164		4334.19	4411.81	3206.48	2646.83		-1.15685	0.0655236	0.227352
hsa-miR-378a-5p	645	821	408	248		40.7854	32.2247	22.5797	12.119		-1.68768	0.0111663	0.0528894
hsa-miR-378b	3	3	0	4		0.1897	0.117752	0	0.195468		-1.04688	1	1
hsa-miR-378c	847	1363	1258	1115		53.5585	53.4986	69.6207	54.4867		1.49099	2.4562e-06	3.10564e-05
hsa-miR-378d	104	173	159	174		6.57625	6.79035	8.79944	8.50285		1.68811	0.000858703	0.005877
hsa-miR-378e	30	52	35	45		1.897	2.04103	1.93698	2.19901		1.37644	0.196917	0.530327
hsa-miR-378f	37	96	63	69		2.33963	3.76806	3.48657	3.37182		1.45115	0.138914	0.404303
hsa-miR-378g	39	56	73	67		2.4661	2.19803	4.03999	3.27409		2.04163	5.56926e-06	6.44135e-05
hsa-miR-378h	0	3	0	3		0	0.117752	0	0.146601		1.79782	0.940156	1
hsa-miR-378i	4	7	8	9		0.252933	0.274754	0.442739	0.439803		2.12305	0.094006	0.304245
hsa-miR-379-5p	0	0	0	9		0	0	0	0.439803		48.8375	0.639522	1
hsa-miR-381-3p	1	0	0	0		0.0632332	0	0	0		-5.57402	1	1
hsa-miR-382-3p	8	0	0	0		0.505866	0	0	0		-37.9908	0.818671	1
hsa-miR-3908	0	0	0	5		0	0	0	0.244335		27.5407	0.712037	1
hsa-miR-3909	294	636	369	480		18.5906	24.9634	20.4213	23.4562		1.33873	0.266705	0.663207
hsa-miR-3911	0	4	7	3		0	0.157002	0.387397	0.146601		3.46479	0.161613	0.455817
hsa-miR-3912-3p	46	85	49	75		2.90873	3.3363	2.71178	3.66502		1.36446	0.348509	0.796286
hsa-miR-3912-5p	0	0	0	2		0	0	0	0.097734		11.5677	0.791906	1
hsa-miR-3913-3p	17	39	35	46		1.07496	1.53077	1.93698	2.24788		2.08772	0.0147054	0.0675093
hsa-miR-3913-5p	8	42	25	40		0.505866	1.64853	1.38356	1.95468		2.07083	0.255169	0.644183
hsa-miR-3916	30	33	42	30		1.897	1.29527	2.32438	1.46601		1.56281	0.0466972	0.17594
hsa-miR-3917	6	8	8	29		0.379399	0.314005	0.442739	1.41714		3.75706	0.106248	0.330944
hsa-miR-3918	0	46	0	0		0	1.80553	0	0		-126.881	0.457924	0.932256
hsa-miR-3919	12	0	0	0		0.758799	0	0	0		-56.5215	0.794595	1
hsa-miR-3921	0	0	6	3		0	0	0.332054	0.146601		44.021	0.00209285	0.0122739
hsa-miR-3922-3p	5	21	6	14		0.316166	0.824263	0.332054	0.684138		1.20575	0.838946	1
hsa-miR-3922-5p	0	7	0	4		0	0.274754	0	0.195468		1.09227	1	1
hsa-miR-3925-3p	28	23	7	10		1.77053	0.902764	0.387397	0.48867		-2.27229	0.0934588	0.303792
hsa-miR-3925-5p	0	5	0	0		0	0.196253	0	0		-14.9004	0.721251	1
hsa-miR-3928-3p	510	711	496	489		32.2489	27.9072	27.4498	23.896		1.10639	0.46559	0.937463
hsa-miR-3928-5p	0	17	0	3		0	0.66726	0	0.146601		-2.8238	0.85634	1
hsa-miR-3929	13	39	0	3		0.822032	1.53077	0	0.146601		-10.4079	0.0289591	0.118516
hsa-miR-3934-5p	433	788	337	311		27.38	30.9295	18.6504	15.1976		-1.33873	0.00188173	0.0114128
hsa-miR-3935	0	0	0	6		0	0	0	0.293202		32.8648	0.679112	1
hsa-miR-3936	0	9	0	0		0	0.353255	0	0		-25.8228	0.610214	1
hsa-miR-3937	27	36	26	37		1.7073	1.41302	1.4389	1.80808		1.38718	0.337795	0.778607
hsa-miR-3939	105	148	26	38		6.63949	5.80909	1.4389	1.85695		-2.84018	0.000234483	0.00193286
hsa-miR-3940-3p	337	734	415	327		21.3096	28.8099	22.9671	15.9795		-1.01066	0.955776	1
hsa-miR-3940-5p	0	22	4	7		0	0.863513	0.22137	0.342069		-1.11263	0.971067	1
hsa-miR-3941	9	19	0	4		0.569099	0.745761	0	0.195468		-4.37214	0.264708	0.662977
hsa-miR-3942-3p	18	20	14	17		1.1382	0.785012	0.774793	0.830739		1.12081	0.841126	1
hsa-miR-3942-5p	47	14	2	55		2.97196	0.549508	0.110685	2.68768		1.17829	0.927987	1
hsa-miR-3944-3p	12	36	5	0		0.758799	1.41302	0.276712	0		-6.66088	0.126934	0.37877
hsa-miR-3944-5p	6	42	9	21		0.379399	1.64853	0.498081	1.02621		1.04008	1	1
hsa-miR-3960	5	16	40	15		0.316166	0.62801	2.2137	0.733005		3.67004	0.0126695	0.0588877
hsa-miR-409-3p	0	8	0	0		0	0.314005	0	0		-23.0918	0.637729	1
hsa-miR-409-5p	0	0	4	8		0	0	0.22137	0.390936		59.8809	0.00239735	0.0137571
hsa-miR-410-3p	0	2	0	0		0	0.0785012	0	0		-6.78272	1	1
hsa-miR-411-5p	0	0	1	0		0	0	0.0553424	0		5.78161	1	1
hsa-miR-421	4934	9003	4929	5193		311.993	353.373	272.783	253.766		1.03338	0.805825	1
hsa-miR-422a	38	62	34	32		2.40286	2.43354	1.88164	1.56374		-1.08837	0.672647	1
hsa-miR-423-3p	39424	64600	45037	48834		2492.91	2535.59	2492.45	2386.37		1.26845	0.0966393	0.307099
hsa-miR-423-5p	2393	4340	4366	4017		151.317	170.348	241.625	196.299		1.75725	3.63257e-12	1.06271e-10
hsa-miR-424-3p	314	1057	295	342		19.8552	41.4879	16.326	16.7125		-1.40186	0.376148	0.831541
hsa-miR-424-5p	793	1125	655	532		50.1439	44.1569	36.2493	25.9972		-1.18476	0.0590924	0.20942
hsa-miR-425-3p	2127	3624	3283	2918		134.497	142.244	181.689	142.594		1.50761	4.5317e-07	6.72755e-06
hsa-miR-4254	0	8	0	0		0	0.314005	0	0		-23.0918	0.637729	1
hsa-miR-425-5p	341668	453499	238078	334569		21604.8	17800.1	13175.8	16349.4		-1.00243	0.993463	1
hsa-miR-4284	60	122	308	74		3.79399	4.78857	17.0455	3.61616		2.82965	0.0868219	0.287863
hsa-miR-4286	1518	2166	1829	1183		95.988	85.0168	101.221	57.8096		1.10069	0.509953	0.990689
hsa-miR-4289	1	8	10	5		0.0632332	0.314005	0.553424	0.244335		2.37264	0.116174	0.353739
hsa-miR-429	83190	120317	99614	117106		5260.37	4722.51	5512.88	5722.62		1.47877	0.0487262	0.180844
hsa-miR-4301	0	1	0	0		0	0.0392506	0	0		-4.43453	1	1
hsa-miR-4306	0	1	7	2		0	0.0392506	0.387397	0.097734		9.88792	0.0460106	0.175122
hsa-miR-4317	0	0	1	0		0	0	0.0553424	0		5.78161	1	1
hsa-miR-4318	0	1	0	0		0	0.0392506	0	0		-4.43453	1	1
hsa-miR-4326	1199	1466	626	639		75.8166	57.5414	34.6443	31.226		-1.56134	0.0251785	0.105523
hsa-miR-4417	0	2	0	0		0	0.0785012	0	0		-6.78272	1	1
hsa-miR-4421	0	0	0	1		0	0	0	0.048867		6.21142	1	1
hsa-miR-4422	0	17	7	0		0	0.66726	0.387397	0		-1.5134	0.925184	1
hsa-miR-4423-3p	1	0	0	0		0.0632332	0	0	0		-5.57402	1	1
hsa-miR-4423-5p	0	14	0	0		0	0.549508	0	0		-39.4779	0.561315	1
hsa-miR-4424	0	4	0	7		0	0.157002	0	0.342069		3.15335	0.85386	1
hsa-miR-4426	0	10	0	0		0	0.392506	0	0		-28.5538	0.588587	1
hsa-miR-4429	26	44	31	37		1.64406	1.72703	1.71561	1.80808		1.35885	0.160774	0.454307
hsa-miR-4433a-3p	0	0	0	1		0	0	0	0.048867		6.21142	1	1
hsa-miR-4433b-3p	0	7	0	0		0	0.274754	0	0		-20.361	0.633283	1
hsa-miR-4433b-5p	0	0	0	1		0	0	0	0.048867		6.21142	1	1
hsa-miR-4435	24	31	4	11		1.5176	1.21677	0.22137	0.537537		-2.60179	0.0931993	0.303792
hsa-miR-4436b-3p	0	11	0	0		0	0.431757	0	0		-31.2848	0.591605	1
hsa-miR-4436b-5p	0	7	0	0		0	0.274754	0	0		-20.361	0.633283	1
hsa-miR-4440	12	45	20	8		0.758799	1.76628	1.10685	0.390936		-1.38558	0.57531	1
hsa-miR-4442	0	2	0	2		0	0.0785012	0	0.097734		1.73233	0.901646	1
hsa-miR-4443	103	149	134	166		6.51302	5.84834	7.41588	8.11192		1.65761	0.0285364	0.11729
hsa-miR-4444	2	2	16	4		0.126466	0.0785012	0.885478	0.195468		6.13696	0.0242513	0.101924
hsa-miR-4446-3p	53	225	97	82		3.35136	8.83139	5.36821	4.00709		-1.00788	1	1
hsa-miR-4446-5p	8	6	6	0		0.505866	0.235504	0.332054	0		-1.96096	0.655744	1
hsa-miR-4448	0	1	0	0		0	0.0392506	0	0		-4.43453	1	1
hsa-miR-4449	16	7	6	6		1.01173	0.274754	0.332054	0.293202		-1.55754	0.572277	1
hsa-miR-4451	1	0	0	0		0.0632332	0	0	0		-5.57402	1	1
hsa-miR-4453	4	0	0	0		0.252933	0	0	0		-19.4616	0.876104	1
hsa-miR-4454	1253	2317	171	154		79.2312	90.9436	9.46355	7.52551		-7.78981	4.43058e-97	6.61043e-94
hsa-miR-4455	26	28	7	8		1.64406	1.09902	0.387397	0.390936		-2.63021	0.00462989	0.0243232
hsa-miR-4457	21	0	1	0		1.3279	0	0.0553424	0		-18.1853	0.674735	1
hsa-miR-4458	26	64	17	18		1.64406	2.51204	0.94082	0.879606		-1.7967	0.0271942	0.112082
hsa-miR-4459	0	0	7	5		0	0	0.387397	0.244335		58.385	0.000275053	0.00220634
hsa-miR-4460	0	3	0	0		0	0.117752	0	0		-9.45134	0.793405	1
hsa-miR-4461	90	118	95	108		5.69099	4.63157	5.25753	5.27763		1.34016	0.178024	0.490466
hsa-miR-4466	43	30	35	11		2.71903	1.17752	1.93698	0.537537		-1.31689	0.667608	1
hsa-miR-4467	15	12	10	7		0.948498	0.471007	0.553424	0.342069		-1.19817	0.734441	1
hsa-miR-4468	0	0	12	0		0	0	0.664109	0		53.2752	0.404268	0.867868
hsa-miR-4470	1	42	18	37		0.0632332	1.64853	0.996163	1.80808		2.27079	0.562037	1
hsa-miR-4473	895	1649	646	767		56.5937	64.7242	35.7512	37.481		-1.25712	0.232723	0.601004
hsa-miR-4474-3p	84	142	43	68		5.31159	5.57359	2.37972	3.32295		-1.42312	0.285813	0.695568
hsa-miR-4474-5p	12	8	0	0		0.758799	0.314005	0	0		-76.4027	0.00131412	0.00823808
hsa-miR-4475	3	0	0	0		0.1897	0	0	0		-14.8301	0.898402	1
hsa-miR-4477b	0	6	0	0		0	0.235504	0	0		-17.6304	0.66928	1
hsa-miR-4478	0	0	0	10		0	0	0	0.48867		54.1618	0.632866	1
hsa-miR-4479	45	175	83	50		2.84549	6.86886	4.59342	2.44335		-1.1007	0.839183	1
hsa-miR-4482-3p	8	13	0	19		0.505866	0.510258	0	0.928473		1.38472	0.915117	1
hsa-miR-4482-5p	13	30	4	8		0.822032	1.17752	0.22137	0.390936		-2.48279	0.026816	0.111138
hsa-miR-4483	2	3	0	0		0.126466	0.117752	0	0		-18.19	0.126168	0.377239
hsa-miR-4484	110	157	102	137		6.95565	6.16234	5.64492	6.69478		1.24825	0.402166	0.867098
hsa-miR-4485-3p	45	128	45	70		2.84549	5.02408	2.49041	3.42069		1.00903	0.98559	1
hsa-miR-4485-5p	0	6	0	0		0	0.235504	0	0		-17.6304	0.66928	1
hsa-miR-4488	15	7	1614	493		0.948498	0.274754	89.3226	24.0914		109.753	9.1901e-07	1.2696e-05
hsa-miR-4492	0	0	153	76		0	0	8.46738	3.71389		1071.97	3.31e-19	1.89943e-17
hsa-miR-4497	22	14	835	299		1.39113	0.549508	46.2109	14.6112		37.5678	5.50545e-07	8.05307e-06
hsa-miR-4498	2	26	1	14		0.126466	1.02052	0.0553424	0.684138		-1.03327	1	1
hsa-miR-449a	111	70	27	52		7.01889	2.74754	1.49424	2.54108		-1.78693	0.367551	0.822168
hsa-miR-449b-5p	0	0	12	0		0	0	0.664109	0		53.2752	0.404268	0.867868
hsa-miR-449c-5p	87	157	47	74		5.50129	6.16234	2.60109	3.61616		-1.3985	0.314386	0.738683
hsa-miR-4500	0	1	0	0		0	0.0392506	0	0		-4.43453	1	1
hsa-miR-4502	2	15	1	1		0.126466	0.588759	0.0553424	0.048867		-5.01966	0.0933654	0.303792
hsa-miR-4504	135	236	54	107		8.53648	9.26314	2.98849	5.22877		-1.58347	0.288778	0.700315
hsa-miR-4507	4	0	0	7		0.252933	0	0	0.342069		1.96724	0.934229	1
hsa-miR-4508	34	34	85	36		2.14993	1.33452	4.7041	1.75921		2.2666	0.0572473	0.204197
hsa-miR-450a-1-3p	26	61	41	14		1.64406	2.39429	2.26904	0.684138		-1.13374	0.784283	1
hsa-miR-450a-2-3p	72	46	17	24		4.55279	1.80553	0.94082	1.17281		-2.26606	0.152358	0.437149
hsa-miR-450a-5p	793	1094	725	595		50.1439	42.9402	40.1232	29.0759		-1.05201	0.620278	1
hsa-miR-450b-3p	0	0	4	0		0	0	0.22137	0		18.5501	0.57552	1
hsa-miR-450b-5p	4143	6180	1844	2767		261.975	242.569	102.051	135.215		-1.58678	0.135991	0.399407
hsa-miR-4510	0	1	2	1		0	0.0392506	0.110685	0.048867		3.46065	0.626164	1
hsa-miR-4511	2	22	0	12		0.126466	0.863513	0	0.586404		-1.09411	0.979619	1
hsa-miR-4512	0	0	0	5		0	0	0	0.244335		27.5407	0.712037	1
hsa-miR-4515	0	0	11	0		0	0	0.608766	0		48.9344	0.411965	0.878075
hsa-miR-4516	7	20	301	92		0.442632	0.785012	16.6581	4.49576		20.1344	2.95528e-06	3.58478e-05
hsa-miR-4517	522	748	222	213		33.0077	29.3595	12.286	10.4087		-2.12536	2.33896e-10	5.13195e-09
hsa-miR-451a	14	8	4	2		0.885265	0.314005	0.22137	0.097734		-2.891	0.137069	0.401782
hsa-miR-451b	0	10	0	0		0	0.392506	0	0		-28.5538	0.588587	1
hsa-miR-4520-2-3p	0	0	3	3		0	0	0.166027	0.146601		29.7051	0.0161394	0.0727493
hsa-miR-4520-3p	0	0	1	0		0	0	0.0553424	0		5.78161	1	1
hsa-miR-4520-5p	0	0	1	2		0	0	0.0553424	0.097734		15.356	0.251167	0.637314
hsa-miR-4521	4106	5710	2198	1820		259.636	224.121	121.643	88.9379		-1.79914	7.79878e-09	1.47288e-07
hsa-miR-4522	19	0	0	3		1.20143	0	0	0.146601		-5.25282	0.882858	1
hsa-miR-4523	7	8	10	4		0.442632	0.314005	0.553424	0.195468		1.2768	0.73336	1
hsa-miR-452-3p	12	20	0	1		0.758799	0.785012	0	0.048867		-19.1885	1.41247e-06	1.83253e-05
hsa-miR-452-5p	4543	7898	4430	4334		287.268	310.001	245.167	211.789		-1.00776	0.935001	1
hsa-miR-4531	0	0	0	1		0	0	0	0.048867		6.21142	1	1
hsa-miR-4532	0	3	61	2		0	0.117752	3.37588	0.097734		28.732	0.167284	0.46827
hsa-miR-454-3p	7469	14040	6043	6940		472.289	551.078	334.434	339.137		-1.1548	0.413423	0.878671
hsa-miR-454-5p	240	531	187	197		15.176	20.8421	10.349	9.6268		-1.38361	0.0841917	0.280389
hsa-miR-455-3p	73	21	256	153		4.61602	0.824263	14.1676	7.47665		4.88662	0.0663313	0.22962
hsa-miR-455-5p	1	0	37	20		0.0632332	0	2.04767	0.97734		60.4495	7.06568e-12	2.02731e-10
hsa-miR-4632-3p	0	0	7	4		0	0	0.387397	0.195468		53.5848	0.00054019	0.0039508
hsa-miR-4634	0	0	8	0		0	0	0.442739	0		35.9125	0.463479	0.934474
hsa-miR-4635	10	22	4	9		0.632332	0.863513	0.22137	0.439803		-1.69321	0.319957	0.749412
hsa-miR-4636	41	72	77	63		2.59256	2.82604	4.26136	3.07862		1.72427	0.000313826	0.00245145
hsa-miR-4637	0	0	11	0		0	0	0.608766	0		48.9344	0.411965	0.878075
hsa-miR-4638-3p	13	17	0	13		0.822032	0.66726	0	0.635271		-1.53939	0.854556	1
hsa-miR-4638-5p	5	9	0	5		0.316166	0.353255	0	0.244335		-1.79805	0.705831	1
hsa-miR-4639-5p	11	13	8	9		0.695565	0.510258	0.442739	0.439803		-1.01667	1	1
hsa-miR-4640-3p	3	48	20	11		0.1897	1.88403	1.10685	0.537537		-1.00759	1	1
hsa-miR-4640-5p	0	3	0	0		0	0.117752	0	0		-9.45134	0.793405	1
hsa-miR-4643	0	0	1	0		0	0	0.0553424	0		5.78161	1	1
hsa-miR-4644	0	0	0	4		0	0	0	0.195468		22.2167	0.732799	1
hsa-miR-4645-3p	6	0	0	0		0.379399	0	0	0		-28.7258	0.83576	1
hsa-miR-4645-5p	0	0	0	1		0	0	0	0.048867		6.21142	1	1
hsa-miR-4646-3p	5	9	4	7		0.316166	0.353255	0.22137	0.342069		1.09322	1	1
hsa-miR-4646-5p	5	0	0	0		0.316166	0	0	0		-24.0936	0.846532	1
hsa-miR-4647	5	4	3	15		0.316166	0.157002	0.166027	0.733005		2.70802	0.338162	0.778607
hsa-miR-4648	0	0	0	2		0	0	0	0.097734		11.5677	0.791906	1
hsa-miR-4650-3p	0	0	0	6		0	0	0	0.293202		32.8648	0.679112	1
hsa-miR-4651	29	14	7	0		1.83376	0.549508	0.387397	0		-5.43872	0.306496	0.72586
hsa-miR-4653-3p	16	24	15	4		1.01173	0.942014	0.830136	0.195468		-1.56933	0.35676	0.808944
hsa-miR-4653-5p	4	0	0	4		0.252933	0	0	0.195468		1.14491	1	1
hsa-miR-4654	32	52	13	35		2.02346	2.04103	0.719451	1.71034		-1.20271	0.781902	1
hsa-miR-4657	0	5	0	0		0	0.196253	0	0		-14.9004	0.721251	1
hsa-miR-4659a-3p	85	209	91	71		5.37482	8.20338	5.03616	3.46956		-1.25946	0.256466	0.646363
hsa-miR-4659a-5p	0	13	4	0		0	0.510258	0.22137	0		-1.98877	0.855981	1
hsa-miR-466	65	68	68	43		4.11016	2.66904	3.76328	2.10128		1.09407	0.785133	1
hsa-miR-4660	28	27	12	4		1.77053	1.05977	0.664109	0.195468		-2.66228	0.0483982	0.180361
hsa-miR-4661-3p	36	0	9	13		2.2764	0	0.498081	0.635271		-1.53219	0.884331	1
hsa-miR-4661-5p	117	135	67	38		7.39829	5.29883	3.70794	1.85695		-1.82514	0.0238317	0.100728
hsa-miR-4662a-5p	0	0	4	0		0	0	0.22137	0		18.5501	0.57552	1
hsa-miR-4664-3p	124	308	129	86		7.84092	12.0892	7.13917	4.20256		-1.3955	0.13302	0.393001
hsa-miR-4664-5p	0	70	34	22		0	2.74754	1.88164	1.07507		1.37879	0.892839	1
hsa-miR-4665-3p	0	1	0	0		0	0.0392506	0	0		-4.43453	1	1
hsa-miR-4665-5p	16	86	4	16		1.01173	3.37555	0.22137	0.781872		-3.03162	0.243576	0.620163
hsa-miR-4667-5p	0	0	0	6		0	0	0	0.293202		32.8648	0.679112	1
hsa-miR-4668-3p	1	0	0	12		0.0632332	0	0	0.586404		11.7449	0.725291	1
hsa-miR-4669	4	14	11	3		0.252933	0.549508	0.608766	0.146601		1.10848	0.914905	1
hsa-miR-4670-3p	0	0	3	0		0	0	0.166027	0		14.2104	0.634927	1
hsa-miR-4670-5p	0	0	1	0		0	0	0.0553424	0		5.78161	1	1
hsa-miR-4672	5	23	5	15		0.316166	0.902764	0.276712	0.733005		1.14806	0.9094	1
hsa-miR-4673	0	0	0	3		0	0	0	0.146601		16.8928	0.759041	1
hsa-miR-4674	0	0	0	8		0	0	0	0.390936		43.5132	0.657655	1
hsa-miR-4676-3p	22	34	0	10		1.39113	1.33452	0	0.48867		-3.63353	0.519876	1
hsa-miR-4676-5p	1	5	0	9		0.0632332	0.196253	0	0.439803		2.48693	0.671818	1
hsa-miR-4677-3p	566	1072	445	415		35.79	42.0766	24.6274	20.2798		-1.34601	0.00103842	0.00676563
hsa-miR-4677-5p	39	35	26	25		2.4661	1.37377	1.4389	1.22167		-1.10259	0.771963	1
hsa-miR-4680-3p	0	12	9	4		0	0.471007	0.498081	0.195468		1.77694	0.746715	1
hsa-miR-4682	5	5	0	0		0.316166	0.196253	0	0		-35.4431	0.0041286	0.0220784
hsa-miR-4684-3p	19	56	2	5		1.20143	2.19803	0.110685	0.244335		-6.97512	0.000369154	0.00279582
hsa-miR-4684-5p	7	18	0	10		0.442632	0.706511	0	0.48867		-1.53541	0.8497	1
hsa-miR-4685-3p	24	0	9	3		1.5176	0	0.498081	0.146601		-1.99023	0.797488	1
hsa-miR-4685-5p	6	0	5	0		0.379399	0	0.276712	0		-1.25277	0.970081	1
hsa-miR-4687-3p	21	53	12	1		1.3279	2.08028	0.664109	0.048867		-4.10312	0.128787	0.382009
hsa-miR-4687-5p	0	20	5	0		0	0.785012	0.276712	0		-2.44775	0.820915	1
hsa-miR-4688	10	9	2	8		0.632332	0.353255	0.110685	0.390936		-1.38266	0.717694	1
hsa-miR-4689	9	53	33	32		0.569099	2.08028	1.8263	1.56374		1.6493	0.384732	0.842904
hsa-miR-4690-3p	15	9	24	13		0.948498	0.353255	1.32822	0.635271		1.9109	0.2388	0.610085
hsa-miR-4690-5p	5	17	10	0		0.316166	0.66726	0.553424	0		-1.58069	0.824535	1
hsa-miR-4691-3p	4	7	0	0		0.252933	0.274754	0	0		-38.804	0.0041286	0.0220784
hsa-miR-4691-5p	0	5	0	0		0	0.196253	0	0		-14.9004	0.721251	1
hsa-miR-4697-3p	0	0	0	5		0	0	0	0.244335		27.5407	0.712037	1
hsa-miR-4700-3p	0	0	5	0		0	0	0.276712	0		22.8907	0.534811	1
hsa-miR-4700-5p	0	0	0	4		0	0	0	0.195468		22.2167	0.732799	1
hsa-miR-4701-5p	0	0	5	0		0	0	0.276712	0		22.8907	0.534811	1
hsa-miR-4706	14	4	0	0		0.885265	0.157002	0	0		-75.7107	0.0389583	0.15367
hsa-miR-4707-3p	7	0	0	0		0.442632	0	0	0		-33.3583	0.82661	1
hsa-miR-4708-3p	116	276	400	501		7.33505	10.8332	22.137	24.4824		3.39508	1.20335e-05	0.000133985
hsa-miR-4708-5p	22	34	40	13		1.39113	1.33452	2.2137	0.635271		1.25889	0.646287	1
hsa-miR-4709-3p	0	0	3	9		0	0	0.166027	0.439803		61.163	0.0146689	0.0675093
hsa-miR-4709-5p	2	0	0	5		0.126466	0	0	0.244335		2.71434	0.910977	1
hsa-miR-4710	11	7	20	0		0.695565	0.274754	1.10685	0		1.24617	0.934882	1
hsa-miR-4712-3p	0	2	0	0		0	0.0785012	0	0		-6.78272	1	1
hsa-miR-4712-5p	0	9	0	0		0	0.353255	0	0		-25.8228	0.610214	1
hsa-miR-4713-3p	0	7	0	0		0	0.274754	0	0		-20.361	0.633283	1
hsa-miR-4713-5p	62	132	154	97		3.92046	5.18108	8.52273	4.7401		1.81607	0.000598169	0.00432101
hsa-miR-4717-3p	29	11	6	0		1.83376	0.431757	0.332054	0		-6.00263	0.29267	0.704297
hsa-miR-4717-5p	27	25	14	14		1.7073	0.981265	0.774793	0.684138		-1.3922	0.366907	0.822168
hsa-miR-4722-5p	0	0	3	0		0	0	0.166027	0		14.2104	0.634927	1
hsa-miR-4723-3p	0	1	0	1		0	0.0392506	0	0.048867		1.34472	1	1
hsa-miR-4723-5p	4	0	0	0		0.252933	0	0	0		-19.4616	0.876104	1
hsa-miR-4724-5p	0	0	7	3		0	0	0.387397	0.146601		48.7878	0.00106248	0.00686241
hsa-miR-4725-3p	5	0	0	0		0.316166	0	0	0		-24.0936	0.846532	1
hsa-miR-4726-3p	16	0	0	1		1.01173	0	0	0.048867		-11.9257	0.834215	1
hsa-miR-4726-5p	22	6	33	20		1.39113	0.235504	1.8263	0.97734		2.14114	0.384151	0.842882
hsa-miR-4727-3p	0	0	0	3		0	0	0	0.146601		16.8928	0.759041	1
hsa-miR-4728-3p	33	57	126	56		2.0867	2.23728	6.97314	2.73655		2.74148	0.00213052	0.0124169
hsa-miR-4728-5p	7	0	7	0		0.442632	0	0.387397	0		-1.05457	1	1
hsa-miR-4729	7	0	0	5		0.442632	0	0	0.244335		-1.20896	0.986413	1
hsa-miR-4731-3p	6	0	0	0		0.379399	0	0	0		-28.7258	0.83576	1
hsa-miR-4731-5p	0	15	0	0		0	0.588759	0	0		-42.209	0.548543	1
hsa-miR-4733-5p	5	13	0	0		0.316166	0.510258	0	0		-62.7084	7.16254e-05	0.000672107
hsa-miR-4734	25	43	5	34		1.58083	1.68778	0.276712	1.66148		-1.15561	0.9024	1
hsa-miR-4738-3p	55	31	17	21		3.47783	1.21677	0.94082	1.02621		-1.81389	0.319401	0.749286
hsa-miR-4739	0	0	8	0		0	0	0.442739	0		35.9125	0.463479	0.934474
hsa-miR-4741	113	88	30	36		7.14535	3.45405	1.66027	1.75921		-2.36336	0.0546945	0.19747
hsa-miR-4742-3p	62	69	36	64		3.92046	2.70829	1.99233	3.12749		1.04533	0.937565	1
hsa-miR-4742-5p	0	21	34	13		0	0.824263	1.88164	0.635271		3.69089	0.513853	0.995673
hsa-miR-4743-5p	13	21	10	0		0.822032	0.824263	0.553424	0		-2.64076	0.572729	1
hsa-miR-4744	0	0	1	0		0	0	0.0553424	0		5.78161	1	1
hsa-miR-4745-3p	13	8	0	0		0.822032	0.314005	0	0		-81.1946	0.00189916	0.0114719
hsa-miR-4745-5p	18	35	2	11		1.1382	1.37377	0.110685	0.537537		-2.68606	0.232829	0.601004
hsa-miR-4746-5p	37	68	10	23		2.33963	2.66904	0.553424	1.12394		-2.17493	0.105445	0.330512
hsa-miR-4747-3p	0	1	0	2		0	0.0392506	0	0.097734		2.93714	0.882249	1
hsa-miR-4749-3p	0	0	11	0		0	0	0.608766	0		48.9344	0.411965	0.878075
hsa-miR-4749-5p	0	10	0	3		0	0.392506	0	0.146601		-1.69067	0.935977	1
hsa-miR-4750-5p	0	30	0	3		0	1.17752	0	0.146601		-4.92737	0.763071	1
hsa-miR-4753-3p	0	10	0	3		0	0.392506	0	0.146601		-1.69067	0.935977	1
hsa-miR-4753-5p	5	6	12	0		0.316166	0.235504	0.664109	0		1.32465	0.917876	1
hsa-miR-4754	9	10	29	5		0.569099	0.392506	1.60493	0.244335		2.23089	0.345877	0.791485
hsa-miR-4755-3p	5	6	27	23		0.316166	0.235504	1.49424	1.12394		6.1813	2.78774e-09	5.62068e-08
hsa-miR-4755-5p	15	33	11	17		0.948498	1.29527	0.608766	0.830739		-1.19298	0.671876	1
hsa-miR-4757-3p	0	0	5	0		0	0	0.276712	0		22.8907	0.534811	1
hsa-miR-4758-3p	6	7	20	6		0.379399	0.274754	1.10685	0.293202		2.58445	0.116476	0.353934
hsa-miR-4758-5p	0	13	5	0		0	0.510258	0.276712	0		-1.61055	0.901113	1
hsa-miR-4761-3p	39	11	22	20		2.4661	0.431757	1.21753	0.97734		-1.03284	0.980821	1
hsa-miR-4762-3p	6	18	3	7		0.379399	0.706511	0.166027	0.342069		-1.60318	0.469293	0.942376
hsa-miR-4762-5p	21	61	20	26		1.3279	2.39429	1.10685	1.27054		-1.19854	0.665211	1
hsa-miR-4763-3p	9	15	0	10		0.569099	0.588759	0	0.48867		-1.55273	0.847506	1
hsa-miR-4763-5p	18	43	40	16		1.1382	1.68778	2.2137	0.781872		1.28478	0.552991	1
hsa-miR-4764-5p	1	11	10	0		0.0632332	0.431757	0.553424	0		1.23799	0.915983	1
hsa-miR-4765	0	0	5	2		0	0	0.276712	0.097734		34.4583	0.00815678	0.0405664
hsa-miR-4766-3p	34	12	26	26		2.14993	0.471007	1.4389	1.27054		1.33499	0.721691	1
hsa-miR-4766-5p	0	6	0	0		0	0.235504	0	0		-17.6304	0.66928	1
hsa-miR-4767	2	11	4	4		0.126466	0.431757	0.22137	0.195468		-1.11062	1	1
hsa-miR-4768-3p	0	3	0	0		0	0.117752	0	0		-9.45134	0.793405	1
hsa-miR-4768-5p	16	43	24	19		1.01173	1.68778	1.32822	0.928473		1.02218	0.850046	1
hsa-miR-4769-3p	5	0	0	0		0.316166	0	0	0		-24.0936	0.846532	1
hsa-miR-4774-3p	0	8	0	7		0	0.314005	0	0.342069		1.65626	0.927733	1
hsa-miR-4774-5p	7	6	0	0		0.442632	0.235504	0	0		-46.9058	0.00122159	0.00769032
hsa-miR-4775	0	33	22	12		0	1.29527	1.21753	0.586404		1.74846	0.793411	1
hsa-miR-4776-3p	2	0	0	0		0.126466	0	0	0		-10.1999	0.932268	1
hsa-miR-4776-5p	2	0	0	0		0.126466	0	0	0		-10.1999	0.932268	1
hsa-miR-4781-3p	15	44	8	51		0.948498	1.72703	0.442739	2.49222		1.60136	0.634475	1
hsa-miR-4781-5p	0	10	2	6		0	0.392506	0.110685	0.293202		1.42564	0.895348	1
hsa-miR-4782-5p	1	7	0	0		0.0632332	0.274754	0	0		-26.1283	0.0960902	0.306995
hsa-miR-4783-3p	22	55	0	2		1.39113	2.15878	0	0.097734		-24.2356	6.02746e-10	1.26662e-08
hsa-miR-4786-3p	2	0	0	0		0.126466	0	0	0		-10.1999	0.932268	1
hsa-miR-4786-5p	3	18	0	9		0.1897	0.706511	0	0.439803		-1.32508	0.943756	1
hsa-miR-4787-3p	582	441	504	258		36.8017	17.3095	27.8926	12.6077		-1.09382	0.843783	1
hsa-miR-4787-5p	7	64	0	16		0.442632	2.51204	0	0.781872		-2.42754	0.736639	1
hsa-miR-4788	0	0	0	1		0	0	0	0.048867		6.21142	1	1
hsa-miR-4789-3p	0	0	0	3		0	0	0	0.146601		16.8928	0.759041	1
hsa-miR-4789-5p	0	0	2	0		0	0	0.110685	0		9.87684	0.733603	1
hsa-miR-4791	711	1154	2185	2124		44.9588	45.2952	120.923	103.793		3.22615	1.30494e-34	2.78139e-32
hsa-miR-4792	0	0	2	2		0	0	0.110685	0.097734		20.1355	0.126168	0.377239
hsa-miR-4793-3p	0	0	0	5		0	0	0	0.244335		27.5407	0.712037	1
hsa-miR-4795-3p	5	0	0	13		0.316166	0	0	0.635271		2.91614	0.905676	1
hsa-miR-4795-5p	0	0	0	2		0	0	0	0.097734		11.5677	0.791906	1
hsa-miR-4796-3p	0	0	0	2		0	0	0	0.097734		11.5677	0.791906	1
hsa-miR-4796-5p	0	11	0	0		0	0.431757	0	0		-31.2848	0.591605	1
hsa-miR-4797-3p	22	0	4	13		1.39113	0	0.22137	0.635271		-1.17205	0.961275	1
hsa-miR-4797-5p	66	46	3	4		4.17339	1.80553	0.166027	0.195468		-12.3118	9.98699e-05	0.000897626
hsa-miR-4799-5p	33	33	7	3		2.0867	1.29527	0.387397	0.146601		-4.95583	0.000223375	0.00185153
hsa-miR-4800-3p	0	0	0	5		0	0	0	0.244335		27.5407	0.712037	1
hsa-miR-4802-3p	26	1	5	4		1.64406	0.0392506	0.276712	0.195468		-2.80219	0.542746	1
hsa-miR-4802-5p	7	34	0	11		0.442632	1.33452	0	0.537537		-2.13667	0.737644	1
hsa-miR-4804-3p	8	22	8	13		0.505866	0.863513	0.442739	0.635271		1.02225	1	1
hsa-miR-4804-5p	10	30	0	10		0.632332	1.17752	0	0.48867		-2.40242	0.677687	1
hsa-miR-483-3p	81	62	93	50		5.12189	2.43354	5.14684	2.44335		1.24042	0.640274	1
hsa-miR-483-5p	38	89	95	44		2.40286	3.4933	5.25753	2.15015		1.53738	0.19307	0.521847
hsa-miR-484	11548	20751	16706	14605		730.217	814.489	924.55	713.702		1.36379	9.57497e-05	0.000871089
hsa-miR-486-5p	34	30	15	6		2.14993	1.17752	0.830136	0.293202		-2.38927	0.0729631	0.24911
hsa-miR-487b-3p	0	4	0	0		0	0.157002	0	0		-12.1723	0.71114	1
hsa-miR-491-3p	278	434	242	303		17.5788	17.0348	13.3929	14.8067		1.07588	0.744248	1
hsa-miR-491-5p	817	1006	1593	833		51.6615	39.4861	88.1604	40.7062		1.73894	0.0436041	0.168107
hsa-miR-492	0	0	0	14		0	0	0	0.684138		75.4591	0.606502	1
hsa-miR-494-3p	0	0	7	7		0	0	0.387397	0.342069		67.9948	3.66306e-05	0.000361939
hsa-miR-495-3p	0	0	0	1		0	0	0	0.048867		6.21142	1	1
hsa-miR-497-5p	44	80	90	93		2.78226	3.14005	4.98081	4.54463		2.06798	9.39853e-07	1.27478e-05
hsa-miR-498	13	10	0	0		0.822032	0.392506	0	0		-86.0958	0.000254578	0.00208698
hsa-miR-4999-3p	2	1	0	3		0.126466	0.0392506	0	0.146601		1.31633	1	1
hsa-miR-4999-5p	28	17	25	28		1.77053	0.66726	1.38356	1.36828		1.48598	0.471551	0.944367
hsa-miR-499a-3p	0	0	0	18		0	0	0	0.879606		96.7564	0.588947	1
hsa-miR-499a-5p	115	111	311	297		7.27182	4.35682	17.2115	14.5135		3.53017	1.13149e-05	0.000126932
hsa-miR-499b-3p	1	20	5	2		0.0632332	0.785012	0.276712	0.097734		-1.83524	0.640386	1
hsa-miR-499b-5p	0	0	0	6		0	0	0	0.293202		32.8648	0.679112	1
hsa-miR-5000-3p	7	4	0	0		0.442632	0.157002	0	0		-42.6351	0.0204861	0.0885949
hsa-miR-5000-5p	0	3	0	0		0	0.117752	0	0		-9.45134	0.793405	1
hsa-miR-5001-3p	452	775	593	566		28.5814	30.4192	32.818	27.6587		1.32416	0.00165699	0.010301
hsa-miR-5001-5p	23	111	30	41		1.45436	4.35682	1.66027	2.00355		-1.18646	0.786133	1
hsa-miR-5002-5p	0	17	0	0		0	0.66726	0	0		-47.6712	0.539519	1
hsa-miR-5003-3p	10	8	6	0		0.632332	0.314005	0.332054	0		-2.4943	0.543897	1
hsa-miR-5006-3p	0	23	7	0		0	0.902764	0.387397	0		-2.03329	0.857275	1
hsa-miR-5009-5p	18	62	31	2		1.1382	2.43354	1.71561	0.097734		-1.7304	0.632252	1
hsa-miR-500a-3p	2349	4847	1586	1469		148.535	190.248	87.773	71.7856		-1.64165	3.19129e-05	0.000323905
hsa-miR-500a-5p	1776	2747	496	615		112.302	107.821	27.4498	30.0532		-2.90016	7.96945e-07	1.11125e-05
hsa-miR-500b-3p	30	96	5	0		1.897	3.76806	0.276712	0		-17.2665	0.0270132	0.111645
hsa-miR-5010-3p	54	277	203	125		3.41459	10.8724	11.2345	6.10837		1.53121	0.439273	0.916637
hsa-miR-5010-5p	6	4	4	7		0.379399	0.157002	0.22137	0.342069		1.46304	0.642156	1
hsa-miR-501-3p	2029	4323	1164	1242		128.3	169.68	64.4185	60.6928		-1.81927	0.000653028	0.00459584
hsa-miR-501-5p	1004	1344	493	284		63.4861	52.7528	27.2838	13.8782		-2.27448	9.93425e-05	0.000897626
hsa-miR-502-3p	1296	2933	952	1017		81.9502	115.122	52.6859	49.6977		-1.46926	0.0515825	0.189559
hsa-miR-502-5p	176	233	106	40		11.129	9.14539	5.86629	1.95468		-2.14512	0.051817	0.189953
hsa-miR-503-3p	4	4	8	6		0.252933	0.157002	0.442739	0.293202		2.38069	0.0989577	0.312146
hsa-miR-503-5p	2125	3441	875	1074		134.371	135.061	48.4246	52.4831		-2.02296	0.000611285	0.00436381
hsa-miR-505-3p	1949	3991	2829	3233		123.242	156.649	156.564	157.987		1.47917	0.0418754	0.163128
hsa-miR-505-5p	22	54	27	24		1.39113	2.11953	1.49424	1.17281		-1.06124	0.867672	1
hsa-miR-506-3p	0	0	0	14		0	0	0	0.684138		75.4591	0.606502	1
hsa-miR-508-3p	0	0	25	17		0	0	1.38356	0.830739		201.685	2.40765e-13	7.643e-12
hsa-miR-508-5p	0	0	0	2		0	0	0	0.097734		11.5677	0.791906	1
hsa-miR-5087	0	0	8	4		0	0	0.442739	0.195468		58.3495	0.000275053	0.00220634
hsa-miR-5088-3p	0	24	0	4		0	0.942014	0	0.195468		-3.00765	0.830148	1
hsa-miR-5088-5p	0	12	7	7		0	0.471007	0.387397	0.342069		1.97924	0.705839	1
hsa-miR-5090	7	11	18	16		0.442632	0.431757	0.996163	0.781872		2.60252	0.00181033	0.0111612
hsa-miR-5091	0	0	13	16		0	0	0.719451	0.781872		140.444	5.23613e-09	1.02793e-07
hsa-miR-5092	4	0	8	5		0.252933	0	0.442739	0.244335		3.44269	0.336455	0.778607
hsa-miR-5093	0	11	0	0		0	0.431757	0	0		-31.2848	0.591605	1
hsa-miR-509-3-5p	4	0	0	10		0.252933	0	0	0.48867		2.7896	0.894167	1
hsa-miR-509-3p	0	2	16	9		0	0.0785012	0.885478	0.439803		15.3113	1.88947e-07	2.90628e-06
hsa-miR-5094	54	111	19	22		3.41459	4.35682	1.05151	1.07507		-2.85407	1.85272e-08	3.29078e-07
hsa-miR-5095	0	7	0	6		0	0.274754	0	0.293202		1.61686	0.947881	1
hsa-miR-509-5p	0	0	7	0		0	0	0.387397	0		31.5719	0.48183	0.953435
hsa-miR-5096	21	49	22	40		1.3279	1.92328	1.21753	1.95468		1.31483	0.540135	1
hsa-miR-5100	1000	2077	276	235		63.2332	81.5235	15.2745	11.4837		-4.21565	1.50405e-34	2.80506e-32
hsa-miR-511-3p	6	26	52	11		0.379399	1.02052	2.8778	0.537537		2.83028	0.198952	0.533877
hsa-miR-511-5p	40	98	15	9		2.52933	3.84656	0.830136	0.439803		-3.99756	7.87154e-07	1.10796e-05
hsa-miR-512-3p	1	7	6	3		0.0632332	0.274754	0.332054	0.146601		1.57457	0.499884	0.98394
hsa-miR-513a-3p	0	0	7	0		0	0	0.387397	0		31.5719	0.48183	0.953435
hsa-miR-513c-5p	0	0	0	2		0	0	0	0.097734		11.5677	0.791906	1
hsa-miR-514a-3p	0	0	6	23		0	0	0.332054	1.12394		148.818	0.00485425	0.0253235
hsa-miR-514a-5p	0	0	7	0		0	0	0.387397	0		31.5719	0.48183	0.953435
hsa-miR-515-5p	4	15	0	0		0.252933	0.588759	0	0		-62.9853	0.000896434	0.00603907
hsa-miR-516b-5p	6	8	0	0		0.379399	0.314005	0	0		-49.1817	0.00054019	0.0039508
hsa-miR-517a-3p	0	4	6	3		0	0.157002	0.332054	0.146601		2.99177	0.0955462	0.306081
hsa-miR-517b-3p	0	5	11	7		0	0.196253	0.608766	0.342069		4.8003	0.00060142	0.00432101
hsa-miR-517c-3p	0	0	4	0		0	0	0.22137	0		18.5501	0.57552	1
hsa-miR-5187-5p	0	8	0	2		0	0.314005	0	0.097734		-1.99774	0.954536	1
hsa-miR-518b	0	3	1	0		0	0.117752	0.0553424	0		-1.74519	1	1
hsa-miR-5196-5p	1	0	0	0		0.0632332	0	0	0		-5.57402	1	1
hsa-miR-519a-3p	0	0	4	0		0	0	0.22137	0		18.5501	0.57552	1
hsa-miR-519b-5p	0	1	0	0		0	0.0392506	0	0		-4.43453	1	1
hsa-miR-519c-5p	0	2	0	0		0	0.0785012	0	0		-6.78272	1	1
hsa-miR-520g-3p	0	4	0	0		0	0.157002	0	0		-12.1723	0.71114	1
hsa-miR-523-5p	0	4	0	0		0	0.157002	0	0		-12.1723	0.71114	1
hsa-miR-532-3p	313	441	168	160		19.792	17.3095	9.29752	7.81872		-1.67501	2.97493e-05	0.000308236
hsa-miR-532-5p	9806	15208	6946	6492		620.065	596.923	384.408	317.244		-1.34384	0.000215261	0.00179424
hsa-miR-542-3p	2346	3114	1663	2079		148.345	122.226	92.0344	101.594		-1.0594	0.814537	1
hsa-miR-542-5p	18	30	18	7		1.1382	1.17752	0.996163	0.342069		-1.39349	0.300286	0.719144
hsa-miR-544b	64	164	40	13		4.04693	6.4371	2.2137	0.635271		-3.04228	0.0205766	0.0887293
hsa-miR-545-3p	7	0	9	4		0.442632	0	0.498081	0.195468		1.88259	0.765415	1
hsa-miR-545-5p	40	11	2	0		2.52933	0.431757	0.110685	0		-21.4542	0.054175	0.196187
hsa-miR-548a-3p	26	9	11	22		1.64406	0.353255	0.608766	1.07507		1.14632	0.901503	1
hsa-miR-548aa	106	184	95	79		6.70272	7.22211	5.25753	3.86049		-1.19535	0.164728	0.462852
hsa-miR-548ab	6	5	0	1		0.379399	0.196253	0	0.048867		-6.85104	0.0196012	0.0857623
hsa-miR-548ac	5	3	0	1		0.316166	0.117752	0	0.048867		-5.22641	0.153703	0.439321
hsa-miR-548ad-5p	6	0	2	3		0.379399	0	0.110685	0.146601		-1.09677	1	1
hsa-miR-548ae-3p	17	25	10	20		1.07496	0.981265	0.553424	0.97734		1.01005	1	1
hsa-miR-548ae-5p	4	0	1	2		0.252933	0	0.0553424	0.097734		-1.17999	1	1
hsa-miR-548ag	1	0	0	1		0.0632332	0	0	0.048867		1.14345	1	1
hsa-miR-548ah-3p	19	51	9	18		1.20143	2.00178	0.498081	0.879606		-1.71708	0.304894	0.724351
hsa-miR-548ai	0	21	7	0		0	0.824263	0.387397	0		-1.85999	0.871713	1
hsa-miR-548ay-3p	100	247	55	170		6.32332	9.6949	3.04383	8.30739		1.0031	1	1
hsa-miR-548ay-5p	33	42	51	40		2.0867	1.64853	2.82246	1.95468		1.67361	0.00557326	0.0287727
hsa-miR-548aj-3p	8	4	3	5		0.505866	0.157002	0.166027	0.244335		-1.16506	1	1
hsa-miR-548aj-5p	9	30	17	9		0.569099	1.17752	0.94082	0.439803		-1.03893	1	1
hsa-miR-548al	0	8	0	10		0	0.314005	0	0.48867		2.34992	0.867353	1
hsa-miR-548am-3p	17	7	17	2		1.07496	0.274754	0.94082	0.097734		-1.13513	0.935076	1
hsa-miR-548am-5p	28	45	29	30		1.77053	1.76628	1.60493	1.46601		1.12497	0.630022	1
hsa-miR-548ap-3p	7	4	0	4		0.442632	0.157002	0	0.195468		-2.00615	0.741699	1
hsa-miR-548ap-5p	0	0	0	1		0	0	0	0.048867		6.21142	1	1
hsa-miR-548aq-3p	107	159	30	73		6.76595	6.24085	1.66027	3.56729		-1.79623	0.273758	0.676236
hsa-miR-548aq-5p	13	34	0	2		0.822032	1.33452	0	0.097734		-14.8489	2.77581e-06	3.42274e-05
hsa-miR-548ar-3p	10	51	13	37		0.632332	2.00178	0.719451	1.80808		1.34651	0.719055	1
hsa-miR-548ar-5p	20	24	3	9		1.26466	0.942014	0.166027	0.439803		-2.61505	0.110439	0.341148
hsa-miR-548as-5p	2	17	0	0		0.126466	0.66726	0	0		-57.94	0.0338791	0.136615
hsa-miR-548aT-3p	6	0	0	2		0.379399	0	0	0.097734		-2.47367	0.945938	1
hsa-miR-548at-3p	0	3	0	4		0	0.117752	0	0.195468		2.36726	0.898642	1
hsa-miR-548aT-5p	6	16	6	8		0.379399	0.62801	0.332054	0.390936		-1.12247	0.86763	1
hsa-miR-548at-5p	21	67	43	16		1.3279	2.62979	2.37972	0.781872		-1.0343	0.975754	1
hsa-miR-548av-3p	2	0	5	0		0.126466	0	0.276712	0		2.28125	0.873552	1
hsa-miR-548av-5p	1	4	5	0		0.0632332	0.157002	0.276712	0		1.37009	1	1
hsa-miR-548aw	9	0	0	0		0.569099	0	0	0		-42.6234	0.811666	1
hsa-miR-548ax	1	15	0	9		0.0632332	0.588759	0	0.439803		1.03607	1	1
hsa-miR-548az-3p	4	21	12	7		0.252933	0.824263	0.664109	0.342069		1.13418	0.857702	1
hsa-miR-548az-5p	100	233	253	177		6.32332	9.14539	14.0016	8.64946		1.84064	0.00033838	0.00257583
hsa-miR-548b-3p	2	8	0	0		0.126466	0.314005	0	0		-34.5516	0.0121893	0.0570414
hsa-miR-548b-5p	11	25	43	19		0.695565	0.981265	2.37972	0.928473		2.38555	0.0222209	0.0944546
hsa-miR-548c-5p	29	40	30	31		1.83376	1.57002	1.66027	1.51488		1.22606	0.335038	0.777413
hsa-miR-548d-3p	37	5	11	0		2.33963	0.196253	0.608766	0		-3.78395	0.571937	1
hsa-miR-548d-5p	640	929	596	379		40.4693	36.4638	32.9841	18.5206		-1.19181	0.22898	0.594152
hsa-miR-548e-3p	573	906	437	480		36.2326	35.561	24.1846	23.4562		-1.1529	0.353601	0.803618
hsa-miR-548e-5p	11	19	14	3		0.695565	0.745761	0.774793	0.146601		-1.31014	0.693419	1
hsa-miR-548f-3p	0	0	0	1		0	0	0	0.048867		6.21142	1	1
hsa-miR-548f-5p	36	87	46	50		2.2764	3.4148	2.54575	2.44335		1.12667	0.583186	1
hsa-miR-548g-3p	4	12	0	5		0.252933	0.471007	0	0.244335		-1.93578	0.718591	1
hsa-miR-548g-5p	9	25	17	13		0.569099	0.981265	0.94082	0.635271		1.23211	0.463225	0.934474
hsa-miR-548h-3p	51	63	18	26		3.22489	2.47279	0.996163	1.27054		-1.88664	0.048475	0.180361
hsa-miR-548h-5p	38	9	1	2		2.40286	0.353255	0.0553424	0.097734		-12.72	0.0478336	0.179316
hsa-miR-548i	15	30	30	1		0.948498	1.17752	1.66027	0.048867		-1.11168	0.94581	1
hsa-miR-548y	9	6	10	3		0.569099	0.235504	0.553424	0.146601		1.0758	1	1
hsa-miR-548j-3p	11	0	0	2		0.695565	0	0	0.097734		-4.46876	0.906575	1
hsa-miR-548j-5p	177	337	104	105		11.1923	13.2275	5.75561	5.13103		-1.74221	2.98119e-06	3.58705e-05
hsa-miR-548k	694	1129	363	475		43.8838	44.3139	20.0893	23.2118		-1.53584	0.0681821	0.235481
hsa-miR-548l	69	246	155	160		4.36309	9.65565	8.57807	7.81872		1.52891	0.265099	0.662977
hsa-miR-548m	0	0	3	0		0	0	0.166027	0		14.2104	0.634927	1
hsa-miR-548n	125	110	75	66		7.90415	4.31757	4.15068	3.22522		-1.29093	0.446859	0.922148
hsa-miR-548o-3p	419	347	247	273		26.4947	13.62	13.6696	13.3407		-1.14239	0.731138	1
hsa-miR-548o-5p	21	50	40	27		1.3279	1.96253	2.2137	1.31941		1.31914	0.15507	0.441535
hsa-miR-548p	31	59	21	30		1.96023	2.31579	1.16219	1.46601		-1.23678	0.508912	0.989956
hsa-miR-548q	0	14	26	13		0	0.549508	1.4389	0.635271		4.57277	0.374706	0.831541
hsa-miR-548s	20	65	12	16		1.26466	2.55129	0.664109	0.781872		-2.00731	0.105826	0.330767
hsa-miR-548T	68	67	37	45		4.29986	2.62979	2.04767	2.19901		-1.23724	0.545401	1
hsa-miR-548t-3p	84	157	105	75		5.31159	6.16234	5.81095	3.66502		1.04217	0.755709	1
hsa-miR-548t-5p	14	22	28	7		0.885265	0.863513	1.54959	0.342069		1.28437	0.681443	1
hsa-miR-548v	113	170	78	68		7.14535	6.6726	4.31671	3.32295		-1.40072	0.00953207	0.0464613
hsa-miR-548w	13	106	6	14		0.822032	4.16056	0.332054	0.684138		-3.4915	0.17602	0.486786
hsa-miR-548x-3p	5	5	1	3		0.316166	0.196253	0.0553424	0.146601		-1.75913	0.429027	0.900294
hsa-miR-548x-5p	12	26	12	8		0.758799	1.02052	0.664109	0.390936		-1.35821	0.360422	0.814438
hsa-miR-548z	69	72	11	17		4.36309	2.82604	0.608766	0.830739		-3.7339	0.00101752	0.00671744
hsa-miR-549a	308	583	778	1034		19.4758	22.8831	43.0564	50.5285		2.93826	2.62965e-05	0.000274367
hsa-miR-550a-3-5p	16	31	28	15		1.01173	1.21677	1.54959	0.733005		1.27102	0.314373	0.738683
hsa-miR-550a-3p	41	65	22	35		2.59256	2.55129	1.21753	1.71034		-1.31404	0.42044	0.885489
hsa-miR-550a-5p	202	516	219	169		12.7731	20.2533	12.12	8.25852		-1.27173	0.254965	0.644183
hsa-miR-550b-2-5p	38	43	12	31		2.40286	1.68778	0.664109	1.51488		-1.35411	0.609756	1
hsa-miR-550b-3p	13	20	21	3		0.822032	0.785012	1.16219	0.146601		-1.05822	0.961688	1
hsa-miR-551a	12	9	4	15		0.758799	0.353255	0.22137	0.733005		1.21532	0.861527	1
hsa-miR-551b-5p	0	1	7	0		0	0.0392506	0.387397	0		8.0018	0.611536	1
hsa-miR-552-3p	0	0	43	74		0	0	2.37972	3.61616		580.34	1.34372e-09	2.78449e-08
hsa-miR-552-5p	0	5	14	37		0	0.196253	0.774793	1.80808		16.4986	0.040621	0.159072
hsa-miR-556-3p	374	629	290	220		23.6492	24.6886	16.0493	10.7507		-1.41734	0.000285403	0.00227712
hsa-miR-556-5p	534	666	349	272		33.7665	26.1409	19.3145	13.2918		-1.44412	0.020201	0.0878714
hsa-miR-5580-3p	125	300	73	68		7.90415	11.7752	4.03999	3.32295		-2.07634	0.000318497	0.00246264
hsa-miR-5580-5p	20	61	34	27		1.26466	2.39429	1.88164	1.31941		1.09509	0.749915	1
hsa-miR-5581-3p	44	120	81	40		2.78226	4.71007	4.48273	1.95468		1.0581	0.877443	1
hsa-miR-5582-3p	17	21	0	10		1.07496	0.824263	0	0.48867		-2.54269	0.648397	1
hsa-miR-5583-3p	21	7	8	0		1.3279	0.274754	0.442739	0		-3.23736	0.523103	1
hsa-miR-5584-3p	0	5	0	0		0	0.196253	0	0		-14.9004	0.721251	1
hsa-miR-5585-3p	61	107	76	91		3.85723	4.19981	4.20602	4.4469		1.40603	0.0955991	0.306081
hsa-miR-5587-3p	36	30	6	6		2.2764	1.17752	0.332054	0.293202		-4.18507	0.00200881	0.0120853
hsa-miR-5587-5p	4	8	0	0		0.252933	0.314005	0	0		-42.2164	0.00209285	0.0122739
hsa-miR-5588-3p	0	0	3	0		0	0	0.166027	0		14.2104	0.634927	1
hsa-miR-5588-5p	5	3	3	20		0.316166	0.117752	0.166027	0.97734		3.78919	0.289138	0.700315
hsa-miR-559	207	322	121	198		13.0893	12.6387	6.69643	9.67566		-1.16558	0.662236	1
hsa-miR-5590-3p	0	0	0	6		0	0	0	0.293202		32.8648	0.679112	1
hsa-miR-561-3p	22	26	7	0		1.39113	1.02052	0.387397	0		-5.43837	0.224894	0.584567
hsa-miR-561-5p	23	26	16	21		1.45436	1.02052	0.885478	1.02621		1.03244	0.940601	1
hsa-miR-5680	0	10	0	6		0	0.392506	0	0.293202		1.15189	1	1
hsa-miR-5683	0	0	5	0		0	0	0.276712	0		22.8907	0.534811	1
hsa-miR-5684	1	5	55	13		0.0632332	0.196253	3.04383	0.635271		15.2824	0.00187894	0.0114128
hsa-miR-5687	2	0	0	0		0.126466	0	0	0		-10.1999	0.932268	1
hsa-miR-5689	0	0	0	13		0	0	0	0.635271		70.1348	0.610539	1
hsa-miR-5690	11	14	0	6		0.695565	0.549508	0	0.293202		-2.7714	0.567186	1
hsa-miR-5692c	0	0	7	0		0	0	0.387397	0		31.5719	0.48183	0.953435
hsa-miR-5694	0	0	33	12		0	0	1.8263	0.586404		209.42	2.85993e-06	3.49756e-05
hsa-miR-5695	7	0	19	10		0.442632	0	1.05151	0.48867		4.19511	0.442042	0.920264
hsa-miR-5696	0	9	36	0		0	0.353255	1.99233	0		6.09334	0.651878	1
hsa-miR-5697	22	42	0	10		1.39113	1.64853	0	0.48867		-4.04063	0.487247	0.962878
hsa-miR-5698	10	16	15	3		0.632332	0.62801	0.830136	0.146601		-1.08787	0.939485	1
hsa-miR-5699-3p	4	3	6	0		0.252933	0.117752	0.332054	0		1.00626	1	1
hsa-miR-5699-5p	31	77	16	27		1.96023	3.0223	0.885478	1.31941		-1.68523	0.213108	0.562756
hsa-miR-5701	631	835	1397	893		39.9002	32.7743	77.3133	43.6382		2.08271	2.61823e-05	0.000274367
hsa-miR-5702	0	5	4	5		0	0.196253	0.22137	0.244335		2.71807	0.283399	0.691961
hsa-miR-570-3p	12	22	7	17		0.758799	0.863513	0.387397	0.830739		1.02671	1	1
hsa-miR-570-5p	0	17	8	0		0	0.66726	0.442739	0		-1.33018	0.953082	1
hsa-miR-5706	0	0	5	0		0	0	0.276712	0		22.8907	0.534811	1
hsa-miR-5708	0	0	0	3		0	0	0	0.146601		16.8928	0.759041	1
hsa-miR-572	0	8	0	0		0	0.314005	0	0		-23.0918	0.637729	1
hsa-miR-573	36	82	11	0		2.2764	3.21855	0.608766	0		-7.96195	0.219874	0.574521
hsa-miR-574-3p	1269	2919	2903	2121		80.2429	114.573	160.659	103.647		1.72367	0.000702884	0.00492349
hsa-miR-574-5p	994	1176	1177	711		62.8538	46.1587	65.138	34.7444		1.13915	0.579643	1
hsa-miR-576-3p	733	1590	1459	1070		46.3499	62.4085	80.7445	52.2877		1.55224	0.00098601	0.00656753
hsa-miR-576-5p	924	1649	720	793		58.4275	64.7242	39.8465	38.7515		-1.19694	0.237687	0.608283
hsa-miR-577	266	521	270	362		16.82	20.4496	14.9424	17.6898		1.1648	0.55146	1
hsa-miR-5787	5	0	7	3		0.316166	0	0.387397	0.146601		2.04523	0.759455	1
hsa-miR-579-3p	83	124	60	91		5.24836	4.86707	3.32054	4.4469		1.02761	0.942477	1
hsa-miR-579-5p	9	65	1	11		0.569099	2.55129	0.0553424	0.537537		-3.4919	0.351049	0.799971
hsa-miR-580-3p	39	92	59	95		2.4661	3.61106	3.2652	4.64236		1.74786	0.138671	0.404303
hsa-miR-580-5p	0	19	0	0		0	0.745761	0	0		-53.1335	0.521136	1
hsa-miR-581	9	6	9	9		0.569099	0.235504	0.498081	0.439803		1.61003	0.311803	0.736091
hsa-miR-582-3p	3154	3777	2750	3678		199.438	148.25	152.192	179.733		1.26447	0.435915	0.912207
hsa-miR-582-5p	687	1013	907	957		43.4412	39.7609	50.1955	46.7657		1.51863	0.00468781	0.0245411
hsa-miR-584-3p	0	0	12	0		0	0	0.664109	0		53.2752	0.404268	0.867868
hsa-miR-584-5p	3420	6441	2676	2392		216.258	252.813	148.096	116.89		-1.3741	8.99208e-05	0.00082816
hsa-miR-588	64	71	23	27		4.04693	2.78679	1.27287	1.31941		-2.00127	0.0174191	0.0773492
hsa-miR-589-3p	193	209	71	23		12.204	8.20338	3.92931	1.12394		-3.37794	0.0157889	0.0718204
hsa-miR-589-5p	1471	1931	888	815		93.0161	75.7929	49.144	39.8266		-1.47432	0.00633341	0.0323611
hsa-miR-590-3p	3383	5024	4614	3877		213.918	197.195	255.35	189.457		1.38442	5.64515e-05	0.000533073
hsa-miR-590-5p	14	87	37	26		0.885265	3.4148	2.04767	1.27054		-1.02071	1	1
hsa-miR-596	0	15	0	0		0	0.588759	0	0		-42.209	0.548543	1
hsa-miR-597-3p	84	88	27	24		5.31159	3.45405	1.49424	1.17281		-2.53932	0.000898575	0.00603907
hsa-miR-597-5p	3	0	4	0		0.1897	0	0.22137	0		1.26104	1	1
hsa-miR-598-3p	2	1	0	1		0.126466	0.0392506	0	0.048867		-1.98648	0.64374	1
hsa-miR-600	0	0	6	0		0	0	0.332054	0		27.2313	0.50487	0.984662
hsa-miR-602	9	1	0	0		0.569099	0.0392506	0	0		-44.8443	0.229688	0.594956
hsa-miR-605-5p	0	0	0	1		0	0	0	0.048867		6.21142	1	1
hsa-miR-607	0	0	0	6		0	0	0	0.293202		32.8648	0.679112	1
hsa-miR-6070	0	7	6	4		0	0.274754	0.332054	0.195468		2.26803	0.599287	1
hsa-miR-6087	26	27	394	103		1.64406	1.05977	21.8049	5.0333		11.6574	0.00026568	0.00215432
hsa-miR-610	15	33	0	0		0.948498	1.29527	0	0		-165.33	6.13592e-11	1.55166e-09
hsa-miR-612	5	0	0	0		0.316166	0	0	0		-24.0936	0.846532	1
hsa-miR-6125	0	0	0	3		0	0	0	0.146601		16.8928	0.759041	1
hsa-miR-6130	0	1	1	0		0	0.0392506	0.0553424	0		1.30377	1	1
hsa-miR-6133	1	0	0	0		0.0632332	0	0	0		-5.57402	1	1
hsa-miR-615-3p	807	1554	1567	1250		51.0292	60.9954	86.7215	61.0837		1.68227	6.01449e-10	1.26662e-08
hsa-miR-615-5p	12	16	10	8		0.758799	0.62801	0.553424	0.390936		-1.11919	0.773629	1
hsa-miR-616-3p	10	61	16	14		0.632332	2.39429	0.885478	0.684138		-1.49694	0.549714	1
hsa-miR-616-5p	132	295	95	89		8.34678	11.5789	5.25753	4.34916		-1.61542	0.00350077	0.0192736
hsa-miR-619-5p	202	372	213	148		12.7731	14.6012	11.7879	7.23231		-1.13981	0.216078	0.569511
hsa-miR-624-3p	14	24	6	29		0.885265	0.942014	0.332054	1.41714		1.37184	0.714247	1
hsa-miR-624-5p	179	213	90	105		11.3187	8.36038	4.98081	5.13103		-1.48358	0.119513	0.359503
hsa-miR-625-3p	2385	2942	1314	1461		150.811	115.475	72.7199	71.3947		-1.41537	0.117877	0.356017
hsa-miR-625-5p	130	204	121	49		8.22032	8.00712	6.69643	2.39448		-1.46814	0.267203	0.663338
hsa-miR-627-3p	189	360	251	229		11.9511	14.1302	13.8909	11.1905		1.2319	0.0365856	0.14479
hsa-miR-627-5p	14	33	38	59		0.885265	1.29527	2.10301	2.88315		3.02502	0.00404227	0.0220439
hsa-miR-628-3p	361	706	325	383		22.8272	27.7109	17.9863	18.7161		-1.04616	0.829948	1
hsa-miR-628-5p	364	539	515	494		23.0169	21.1561	28.5013	24.1403		1.54354	5.3598e-05	0.000509351
hsa-miR-629-3p	147	212	252	130		9.29528	8.32113	13.9463	6.35271		1.42307	0.15292	0.437921
hsa-miR-629-5p	4243	7595	3454	3719		268.299	298.108	191.153	181.736		-1.16149	0.290034	0.701346
hsa-miR-636	99	197	33	32		6.26009	7.73237	1.8263	1.56374		-3.22995	1.12113e-14	4.40191e-13
hsa-miR-641	381	594	285	308		24.0919	23.3149	15.7726	15.051		-1.17865	0.265662	0.662977
hsa-miR-642a-3p	17	15	31	14		1.07496	0.588759	1.71561	0.684138		1.80012	0.216805	0.569511
hsa-miR-642a-5p	13	11	35	28		0.822032	0.431757	1.93698	1.36828		3.59838	4.25243e-07	6.40871e-06
hsa-miR-642b-3p	1	5	0	4		0.0632332	0.196253	0	0.195468		1.11379	1	1
hsa-miR-642b-5p	16	25	27	13		1.01173	0.981265	1.49424	0.635271		1.33806	0.366038	0.822168
hsa-miR-643	164	224	50	64		10.3702	8.79214	2.76712	3.12749		-2.46455	0.000196225	0.00164476
hsa-miR-6501-5p	17	12	0	1		1.07496	0.471007	0	0.048867		-18.8176	0.00404827	0.0220439
hsa-miR-6505-3p	0	7	8	12		0	0.274754	0.442739	0.586404		4.67404	0.258572	0.650574
hsa-miR-6505-5p	39	24	17	21		2.4661	0.942014	0.94082	1.02621		-1.31217	0.642719	1
hsa-miR-6508-3p	3	0	0	4		0.1897	0	0	0.195468		1.50359	0.973651	1
hsa-miR-6508-5p	0	0	0	1		0	0	0	0.048867		6.21142	1	1
hsa-miR-6509-3p	13	10	0	9		0.822032	0.392506	0	0.439803		-1.81752	0.800589	1
hsa-miR-6509-5p	6	0	0	0		0.379399	0	0	0		-28.7258	0.83576	1
hsa-miR-6510-3p	31	16	21	5		1.96023	0.62801	1.16219	0.244335		-1.55998	0.613404	1
hsa-miR-6511a-3p	80	173	38	87		5.05866	6.79035	2.10301	4.25143		-1.34723	0.570802	1
hsa-miR-6511a-5p	30	41	0	8		1.897	1.60927	0	0.390936		-5.83152	0.337117	0.778607
hsa-miR-6511b-3p	170	244	98	101		10.7496	9.57715	5.42355	4.93556		-1.50767	0.00357238	0.0195956
hsa-miR-6511b-5p	88	168	47	32		5.56452	6.5941	2.60109	1.56374		-2.31431	1.71486e-08	3.08262e-07
hsa-miR-6513-3p	0	15	25	25		0	0.588759	1.38356	1.22167		5.66772	0.323865	0.753833
hsa-miR-6513-5p	0	22	9	2		0	0.863513	0.498081	0.097734		-1.21227	0.943567	1
hsa-miR-651-3p	0	4	0	0		0	0.157002	0	0		-12.1723	0.71114	1
hsa-miR-6514-3p	5	12	0	0		0.316166	0.471007	0	0		-59.3132	0.000140257	0.00121664
hsa-miR-6514-5p	80	91	46	62		5.05866	3.5718	2.54575	3.02975		-1.16629	0.648826	1
hsa-miR-6515-3p	0	0	4	0		0	0	0.22137	0		18.5501	0.57552	1
hsa-miR-6515-5p	0	3	0	6		0	0.117752	0	0.293202		3.50622	0.818488	1
hsa-miR-651-5p	1000	1391	963	997		63.2332	54.5976	53.2947	48.7204		1.12573	0.445985	0.92162
hsa-miR-6516-3p	0	7	36	41		0	0.274754	1.99233	2.00355		17.4506	0.0168856	0.075429
hsa-miR-6516-5p	43	2	46	44		2.71903	0.0785012	2.54575	2.15015		2.12499	0.621246	1
hsa-miR-652-3p	4771	7522	5358	5527		301.686	295.243	296.524	270.088		1.23527	0.0894338	0.295211
hsa-miR-652-5p	44	81	94	79		2.78226	3.1793	5.20218	3.86049		1.93026	4.18989e-06	4.96137e-05
hsa-miR-653-5p	0	0	1	0		0	0	0.0553424	0		5.78161	1	1
hsa-miR-659-3p	0	4	0	8		0	0.157002	0	0.390936		3.59388	0.837498	1
hsa-miR-659-5p	21	19	54	30		1.3279	0.745761	2.98849	1.46601		2.72368	0.00507437	0.0263796
hsa-miR-660-3p	20	55	13	53		1.26466	2.15878	0.719451	2.58995		1.38325	0.688631	1
hsa-miR-660-5p	2932	4522	1984	1896		185.4	177.491	109.799	92.6518		-1.38644	0.000384764	0.00289933
hsa-miR-663a	13	11	27	0		0.822032	0.431757	1.49424	0		1.30233	0.918964	1
hsa-miR-663b	37	0	14	0		2.33963	0	0.774793	0		-2.78362	0.860358	1
hsa-miR-664a-3p	173	326	606	570		10.9393	12.7957	33.5375	27.8542		3.32337	8.87072e-36	2.20585e-33
hsa-miR-664a-5p	57	50	142	140		3.60429	1.96253	7.85862	6.84138		3.43999	0.000175777	0.00151414
hsa-miR-664b-3p	32	57	48	30		2.02346	2.23728	2.65643	1.46601		1.21736	0.292266	0.704297
hsa-miR-664b-5p	5	0	15	10		0.316166	0	0.830136	0.48867		5.1811	0.293877	0.704926
hsa-miR-671-3p	849	1859	808	623		53.685	72.9669	44.7166	30.4441		-1.32211	0.0356335	0.142534
hsa-miR-671-5p	5121	6806	4379	3155		323.817	267.14	242.344	154.175		-1.18126	0.224245	0.583899
hsa-miR-6716-3p	32	23	32	34		2.02346	0.902764	1.77096	1.66148		1.5408	0.357598	0.809614
hsa-miR-6720-3p	0	0	0	1		0	0	0	0.048867		6.21142	1	1
hsa-miR-6721-5p	0	0	4	8		0	0	0.22137	0.390936		59.8809	0.00239735	0.0137571
hsa-miR-6723-5p	47	74	40	54		2.97196	2.90454	2.2137	2.63882		1.09225	0.738659	1
hsa-miR-6724-5p	177	185	192	173		11.1923	7.26136	10.6257	8.45399		1.33083	0.244757	0.622109
hsa-miR-6726-3p	20	17	22	14		1.26466	0.66726	1.21753	0.684138		1.27603	0.590274	1
hsa-miR-6726-5p	0	2	0	0		0	0.0785012	0	0		-6.78272	1	1
hsa-miR-6727-5p	0	7	7	0		0	0.274754	0.387397	0		1.54563	0.960676	1
hsa-miR-6728-3p	8	0	0	0		0.505866	0	0	0		-37.9908	0.818671	1
hsa-miR-6728-5p	1	27	12	5		0.0632332	1.05977	0.664109	0.244335		-1.00943	1	1
hsa-miR-6729-3p	2	8	13	2		0.126466	0.314005	0.719451	0.097734		2.08879	0.502239	0.984662
hsa-miR-6732-3p	3	17	0	13		0.1897	0.66726	0	0.635271		1.13467	0.977954	1
hsa-miR-6733-3p	23	11	0	11		1.45436	0.431757	0	0.537537		-2.31606	0.713115	1
hsa-miR-6733-5p	0	50	8	12		0	1.96253	0.442739	0.586404		-1.38793	0.899687	1
hsa-miR-6734-3p	0	9	0	8		0	0.353255	0	0.390936		1.68732	0.937411	1
hsa-miR-6734-5p	20	5	0	34		1.26466	0.196253	0	1.66148		1.69872	0.864033	1
hsa-miR-6735-3p	0	0	7	6		0	0	0.387397	0.293202		63.1884	0.000140257	0.00121664
hsa-miR-6735-5p	23	19	4	19		1.45436	0.745761	0.22137	0.928473		-1.33695	0.781673	1
hsa-miR-6736-5p	3	0	0	0		0.1897	0	0	0		-14.8301	0.898402	1
hsa-miR-6737-3p	6	4	8	9		0.379399	0.157002	0.442739	0.439803		2.32073	0.094006	0.304245
hsa-miR-6737-5p	2	9	0	1		0.126466	0.353255	0	0.048867		-6.29073	0.0604395	0.213687
hsa-miR-6738-3p	0	7	7	0		0	0.274754	0.387397	0		1.54563	0.960676	1
hsa-miR-6738-5p	5	0	0	0		0.316166	0	0	0		-24.0936	0.846532	1
hsa-miR-6739-3p	1	0	10	0		0.0632332	0	0.553424	0		8.26515	0.574801	1
hsa-miR-6739-5p	0	5	0	0		0	0.196253	0	0		-14.9004	0.721251	1
hsa-miR-6740-3p	0	7	0	0		0	0.274754	0	0		-20.361	0.633283	1
hsa-miR-6741-3p	0	6	0	0		0	0.235504	0	0		-17.6304	0.66928	1
hsa-miR-6742-3p	20	20	14	3		1.26466	0.785012	0.774793	0.146601		-1.8588	0.372103	0.829863
hsa-miR-6742-5p	10	0	0	0		0.632332	0	0	0		-47.256	0.805405	1
hsa-miR-6743-3p	0	0	7	0		0	0	0.387397	0		31.5719	0.48183	0.953435
hsa-miR-6743-5p	5	0	0	0		0.316166	0	0	0		-24.0936	0.846532	1
hsa-miR-6746-3p	2	0	0	0		0.126466	0	0	0		-10.1999	0.932268	1
hsa-miR-6746-5p	0	3	0	0		0	0.117752	0	0		-9.45134	0.793405	1
hsa-miR-6747-3p	108	154	71	72		6.82919	6.04459	3.92931	3.51842		-1.3259	0.0464479	0.175889
hsa-miR-6749-3p	1	22	26	16		0.0632332	0.863513	1.4389	0.781872		2.95904	0.313485	0.738683
hsa-miR-6750-3p	4	7	0	3		0.252933	0.274754	0	0.146601		-2.39718	0.520848	1
hsa-miR-6751-3p	11	9	0	0		0.695565	0.353255	0	0		-73.8883	0.000290194	0.00229084
hsa-miR-6751-5p	6	0	0	11		0.379399	0	0	0.537537		2.07405	0.941416	1
hsa-miR-6752-3p	8	0	0	0		0.505866	0	0	0		-37.9908	0.818671	1
hsa-miR-6753-3p	2	0	23	3		0.126466	0	1.27287	0.146601		12.382	0.138198	0.404296
hsa-miR-6753-5p	0	4	0	0		0	0.157002	0	0		-12.1723	0.71114	1
hsa-miR-675-3p	89	105	84	35		5.62776	4.12131	4.64876	1.71034		-1.25852	0.545549	1
hsa-miR-6754-3p	0	0	10	0		0	0	0.553424	0		44.5937	0.420786	0.885489
hsa-miR-6754-5p	0	0	0	4		0	0	0	0.195468		22.2167	0.732799	1
hsa-miR-6755-3p	0	13	0	0		0	0.510258	0	0		-36.7468	0.558927	1
hsa-miR-6755-5p	0	0	0	10		0	0	0	0.48867		54.1618	0.632866	1
hsa-miR-675-5p	615	861	193	170		38.8884	33.7948	10.6811	8.30739		-2.9777	2.51071e-21	1.49839e-19
hsa-miR-6758-3p	16	12	2	17		1.01173	0.471007	0.110685	0.830739		-1.07813	0.970687	1
hsa-miR-6761-3p	0	0	0	3		0	0	0	0.146601		16.8928	0.759041	1
hsa-miR-6761-5p	25	62	59	41		1.58083	2.43354	3.2652	2.00355		1.61584	0.00758813	0.0381195
hsa-miR-6762-3p	0	10	8	2		0	0.392506	0.442739	0.097734		1.60264	0.846178	1
hsa-miR-6762-5p	7	0	0	0		0.442632	0	0	0		-33.3583	0.82661	1
hsa-miR-6763-3p	2	0	0	0		0.126466	0	0	0		-10.1999	0.932268	1
hsa-miR-6763-5p	14	11	7	8		0.885265	0.431757	0.387397	0.390936		-1.25116	0.731432	1
hsa-miR-676-3p	40	59	21	39		2.52933	2.31579	1.16219	1.90581		-1.16522	0.724836	1
hsa-miR-6764-3p	0	0	13	0		0	0	0.719451	0		57.6159	0.397484	0.858243
hsa-miR-6764-5p	11	45	0	17		0.695565	1.76628	0	0.830739		-1.91969	0.787703	1
hsa-miR-6765-3p	35	83	51	23		2.21316	3.2578	2.82246	1.12394		-1.13107	0.76089	1
hsa-miR-6765-5p	17	0	5	0		1.07496	0	0.276712	0		-3.49013	0.814633	1
hsa-miR-676-5p	0	26	0	10		0	1.02052	0	0.48867		-1.33387	0.967894	1
hsa-miR-6766-3p	10	0	0	5		0.632332	0	0	0.244335		-1.71308	0.956481	1
hsa-miR-6767-3p	0	2	0	0		0	0.0785012	0	0		-6.78272	1	1
hsa-miR-6767-5p	22	3	0	2		1.39113	0.117752	0	0.097734		-9.70484	0.342426	0.78721
hsa-miR-6768-5p	12	18	0	5		0.758799	0.706511	0	0.244335		-3.89915	0.367092	0.822168
hsa-miR-6769a-5p	0	3	0	0		0	0.117752	0	0		-9.45134	0.793405	1
hsa-miR-6769b-3p	0	10	17	3		0	0.392506	0.94082	0.146601		3.13785	0.567999	1
hsa-miR-6770-3p	9	50	6	0		0.569099	1.96253	0.332054	0		-6.53919	0.235602	0.605024
hsa-miR-6770-5p	26	10	0	1		1.64406	0.392506	0	0.048867		-24.686	0.0162699	0.0731165
hsa-miR-6771-5p	0	4	0	0		0	0.157002	0	0		-12.1723	0.71114	1
hsa-miR-6772-3p	5	45	0	8		0.316166	1.76628	0	0.390936		-3.40661	0.588244	1
hsa-miR-6772-5p	4	0	5	0		0.252933	0	0.276712	0		1.1824	1	1
hsa-miR-6773-3p	0	0	0	4		0	0	0	0.195468		22.2167	0.732799	1
hsa-miR-6773-5p	20	59	8	23		1.26466	2.31579	0.442739	1.12394		-1.63314	0.467342	0.939723
hsa-miR-6775-3p	36	27	0	9		2.2764	1.05977	0	0.439803		-4.96731	0.442245	0.920264
hsa-miR-6776-3p	0	0	6	0		0	0	0.332054	0		27.2313	0.50487	0.984662
hsa-miR-6776-5p	0	0	0	5		0	0	0	0.244335		27.5407	0.712037	1
hsa-miR-6777-3p	13	19	25	14		0.822032	0.745761	1.38356	0.684138		1.68362	0.0527191	0.192786
hsa-miR-6777-5p	18	7	7	9		1.1382	0.274754	0.387397	0.439803		-1.28181	0.76128	1
hsa-miR-6778-3p	0	0	1	0		0	0	0.0553424	0		5.78161	1	1
hsa-miR-6779-5p	0	9	6	5		0	0.353255	0.332054	0.244335		2.01627	0.644366	1
hsa-miR-6780a-3p	0	1	0	0		0	0.0392506	0	0		-4.43453	1	1
hsa-miR-6780a-5p	0	8	0	1		0	0.314005	0	0.048867		-3.7092	0.79068	1
hsa-miR-6780b-3p	0	17	0	6		0	0.66726	0	0.293202		-1.45041	0.964955	1
hsa-miR-6780b-5p	0	0	1	0		0	0	0.0553424	0		5.78161	1	1
hsa-miR-6781-3p	0	10	15	8		0	0.392506	0.830136	0.390936		3.71749	0.413116	0.878671
hsa-miR-6782-3p	0	9	35	15		0	0.353255	1.93698	0.733005		8.77128	0.154266	0.440085
hsa-miR-6782-5p	0	3	0	3		0	0.117752	0	0.146601		1.79782	0.940156	1
hsa-miR-6783-3p	13	85	18	0		0.822032	3.3363	0.996163	0		-3.69619	0.517836	1
hsa-miR-6783-5p	26	12	19	9		1.64406	0.471007	1.05151	0.439803		-1.14961	0.8653	1
hsa-miR-6784-3p	0	12	0	8		0	0.471007	0	0.390936		1.28016	0.981668	1
hsa-miR-6785-3p	0	0	0	3		0	0	0	0.146601		16.8928	0.759041	1
hsa-miR-6785-5p	0	3	0	3		0	0.117752	0	0.146601		1.79782	0.940156	1
hsa-miR-6786-3p	0	0	5	8		0	0	0.276712	0.390936		63.9238	0.00032186	0.00246264
hsa-miR-6786-5p	0	0	0	2		0	0	0	0.097734		11.5677	0.791906	1
hsa-miR-6787-3p	14	21	6	0		0.885265	0.824263	0.332054	0		-4.4508	0.236211	0.605543
hsa-miR-6789-3p	19	18	7	2		1.20143	0.706511	0.387397	0.097734		-3.13196	0.0297697	0.121026
hsa-miR-6789-5p	15	28	12	0		0.948498	1.09902	0.664109	0		-2.74534	0.563602	1
hsa-miR-6790-5p	0	0	0	3		0	0	0	0.146601		16.8928	0.759041	1
hsa-miR-6791-3p	16	25	14	23		1.01173	0.981265	0.774793	1.12394		1.27205	0.520185	1
hsa-miR-6792-3p	0	0	4	0		0	0	0.22137	0		18.5501	0.57552	1
hsa-miR-6792-5p	0	0	0	2		0	0	0	0.097734		11.5677	0.791906	1
hsa-miR-6793-3p	3	0	0	4		0.1897	0	0	0.195468		1.50359	0.973651	1
hsa-miR-6793-5p	7	0	0	6		0.442632	0	0	0.293202		-1.01327	1	1
hsa-miR-6794-3p	0	0	0	2		0	0	0	0.097734		11.5677	0.791906	1
hsa-miR-6795-3p	11	9	0	0		0.695565	0.353255	0	0		-73.8883	0.000290194	0.00229084
hsa-miR-6795-5p	14	0	0	0		0.885265	0	0	0		-65.787	0.781432	1
hsa-miR-6796-3p	0	0	0	6		0	0	0	0.293202		32.8648	0.679112	1
hsa-miR-6796-5p	0	8	5	0		0	0.314005	0.276712	0		-1.01264	1	1
hsa-miR-6797-3p	0	12	17	13		0	0.471007	0.94082	0.635271		4.15173	0.374327	0.831541
hsa-miR-6797-5p	0	12	0	0		0	0.471007	0	0		-34.0158	0.573791	1
hsa-miR-6798-3p	33	160	40	46		2.0867	6.2801	2.2137	2.24788		-1.4184	0.528587	1
hsa-miR-6799-3p	0	15	8	0		0	0.588759	0.442739	0		-1.17787	0.975093	1
hsa-miR-6799-5p	0	9	0	0		0	0.353255	0	0		-25.8228	0.610214	1
hsa-miR-6800-3p	4	0	4	0		0.252933	0	0.22137	0		-1.04464	1	1
hsa-miR-6800-5p	8	0	0	3		0.505866	0	0	0.146601		-2.24323	0.943859	1
hsa-miR-6801-3p	0	10	0	5		0	0.392506	0	0.244335		-1.0362	1	1
hsa-miR-6801-5p	4	4	7	7		0.252933	0.157002	0.387397	0.342069		2.38213	0.0989577	0.312146
hsa-miR-6802-3p	0	9	8	1		0	0.353255	0.442739	0.048867		1.57571	0.846135	1
hsa-miR-6802-5p	0	6	0	0		0	0.235504	0	0		-17.6304	0.66928	1
hsa-miR-6803-3p	12	17	41	7		0.758799	0.66726	2.26904	0.342069		2.11758	0.351194	0.799971
hsa-miR-6804-5p	8	0	2	7		0.505866	0	0.110685	0.342069		1.2473	0.963644	1
hsa-miR-6805-3p	0	12	0	8		0	0.471007	0	0.390936		1.28016	0.981668	1
hsa-miR-6805-5p	9	34	4	13		0.569099	1.33452	0.22137	0.635271		-1.58368	0.577873	1
hsa-miR-6806-3p	53	47	21	21		3.35136	1.84478	1.16219	1.02621		-1.8186	0.0981649	0.31096
hsa-miR-6806-5p	4	0	0	0		0.252933	0	0	0		-19.4616	0.876104	1
hsa-miR-6807-3p	15	17	6	0		0.948498	0.66726	0.332054	0		-4.22102	0.274831	0.677766
hsa-miR-6807-5p	3	28	11	0		0.1897	1.09902	0.608766	0		-1.87103	0.777954	1
hsa-miR-6808-3p	0	24	8	3		0	0.942014	0.442739	0.146601		-1.29681	0.914855	1
hsa-miR-6810-3p	17	0	18	11		1.07496	0	0.996163	0.537537		1.73903	0.822895	1
hsa-miR-6811-5p	6	7	9	10		0.379399	0.274754	0.498081	0.48867		2.00937	0.0878678	0.290684
hsa-miR-6812-3p	6	23	22	7		0.379399	0.902764	1.21753	0.342069		1.4419	0.578257	1
hsa-miR-6812-5p	7	0	4	0		0.442632	0	0.22137	0		-1.79898	0.911848	1
hsa-miR-6813-3p	0	0	10	0		0	0	0.553424	0		44.5937	0.420786	0.885489
hsa-miR-6814-5p	0	0	7	0		0	0	0.387397	0		31.5719	0.48183	0.953435
hsa-miR-6816-3p	0	17	0	0		0	0.66726	0	0		-47.6712	0.539519	1
hsa-miR-6817-3p	11	7	0	8		0.695565	0.274754	0	0.390936		-1.63622	0.818021	1
hsa-miR-6818-3p	6	15	31	4		0.379399	0.588759	1.71561	0.195468		2.24759	0.38761	0.844255
hsa-miR-6818-5p	14	44	5	12		0.885265	1.72703	0.276712	0.586404		-2.205	0.206582	0.549412
hsa-miR-6819-3p	1	35	0	23		0.0632332	1.37377	0	1.12394		1.21377	0.952893	1
hsa-miR-6820-3p	1	8	8	0		0.0632332	0.314005	0.442739	0		1.29204	0.938759	1
hsa-miR-6820-5p	0	18	15	0		0	0.706511	0.830136	0		1.31371	0.953434	1
hsa-miR-6821-3p	0	0	5	0		0	0	0.276712	0		22.8907	0.534811	1
hsa-miR-6821-5p	5	0	4	1		0.316166	0	0.22137	0.048867		1.01905	1	1
hsa-miR-6824-3p	0	11	0	0		0	0.431757	0	0		-31.2848	0.591605	1
hsa-miR-6825-5p	10	0	0	3		0.632332	0	0	0.146601		-2.79054	0.927661	1
hsa-miR-6826-3p	2	0	0	0		0.126466	0	0	0		-10.1999	0.932268	1
hsa-miR-6826-5p	5	7	0	2		0.316166	0.274754	0	0.097734		-3.99875	0.0955462	0.306081
hsa-miR-6827-3p	0	13	0	17		0	0.510258	0	0.830739		2.49098	0.872031	1
hsa-miR-6827-5p	5	5	12	4		0.316166	0.196253	0.664109	0.195468		2.08769	0.265891	0.662977
hsa-miR-6829-3p	0	4	0	0		0	0.157002	0	0		-12.1723	0.71114	1
hsa-miR-6829-5p	0	6	0	0		0	0.235504	0	0		-17.6304	0.66928	1
hsa-miR-6830-5p	0	6	0	0		0	0.235504	0	0		-17.6304	0.66928	1
hsa-miR-6831-3p	0	4	3	0		0	0.157002	0.166027	0		1.15979	1	1
hsa-miR-6831-5p	2	0	7	2		0.126466	0	0.387397	0.097734		4.82658	0.204614	0.545151
hsa-miR-6832-5p	4	5	5	0		0.252933	0.196253	0.276712	0		-1.41521	0.809906	1
hsa-miR-6833-3p	8	0	13	9		0.505866	0	0.719451	0.439803		2.82598	0.599	1
hsa-miR-6835-3p	0	1	7	0		0	0.0392506	0.387397	0		8.0018	0.611536	1
hsa-miR-6836-3p	0	3	0	0		0	0.117752	0	0		-9.45134	0.793405	1
hsa-miR-6836-5p	0	0	0	3		0	0	0	0.146601		16.8928	0.759041	1
hsa-miR-6837-3p	0	22	12	2		0	0.863513	0.664109	0.097734		1.03684	1	1
hsa-miR-6837-5p	0	0	15	0		0	0	0.830136	0		66.2977	0.38605	0.84332
hsa-miR-6838-5p	0	7	5	0		0	0.274754	0.276712	0		1.11976	1	1
hsa-miR-6839-5p	7	0	0	1		0.442632	0	0	0.048867		-5.30188	0.880591	1
hsa-miR-6840-3p	0	18	0	0		0	0.706511	0	0		-50.4023	0.529768	1
hsa-miR-6840-5p	18	47	8	6		1.1382	1.84478	0.442739	0.293202		-3.23139	0.00032088	0.00246264
hsa-miR-6842-3p	50	35	91	76		3.16166	1.37377	5.03616	3.71389		2.47376	0.0350477	0.140568
hsa-miR-6842-5p	2	8	7	1		0.126466	0.314005	0.387397	0.048867		1.13427	1	1
hsa-miR-6843-3p	13	9	0	7		0.822032	0.353255	0	0.342069		-2.25559	0.698846	1
hsa-miR-6844	0	1	0	0		0	0.0392506	0	0		-4.43453	1	1
hsa-miR-6846-3p	0	0	1	0		0	0	0.0553424	0		5.78161	1	1
hsa-miR-6847-3p	1	8	0	5		0.0632332	0.314005	0	0.244335		-1.02183	1	1
hsa-miR-6847-5p	20	13	0	7		1.26466	0.510258	0	0.342069		-3.39873	0.534718	1
hsa-miR-6848-5p	0	21	0	0		0	0.824263	0	0		-58.5959	0.515125	0.996844
hsa-miR-6849-3p	0	3	1	9		0	0.117752	0.0553424	0.439803		5.42528	0.389799	0.846551
hsa-miR-6850-3p	10	5	7	2		0.632332	0.196253	0.387397	0.097734		-1.38152	0.749945	1
hsa-miR-6850-5p	37	35	17	10		2.33963	1.37377	0.94082	0.48867		-2.03757	0.0506113	0.186449
hsa-miR-6851-3p	0	8	4	2		0	0.314005	0.22137	0.097734		1.2227	0.909947	1
hsa-miR-6851-5p	0	2	0	0		0	0.0785012	0	0		-6.78272	1	1
hsa-miR-6852-3p	0	8	8	11		0	0.314005	0.442739	0.537537		3.9345	0.32165	0.752197
hsa-miR-6852-5p	8	16	8	2		0.505866	0.62801	0.442739	0.097734		-1.71356	0.212796	0.562756
hsa-miR-6853-3p	25	53	26	69		1.58083	2.08028	1.4389	3.37182		1.82893	0.307889	0.728004
hsa-miR-6854-3p	0	13	0	3		0	0.510258	0	0.146601		-2.17636	0.890545	1
hsa-miR-6854-5p	0	29	0	7		0	1.13827	0	0.342069		-2.1068	0.89291	1
hsa-miR-6855-3p	0	6	0	0		0	0.235504	0	0		-17.6304	0.66928	1
hsa-miR-6855-5p	0	0	0	1		0	0	0	0.048867		6.21142	1	1
hsa-miR-6856-3p	0	5	5	1		0	0.196253	0.276712	0.048867		1.82661	0.684419	1
hsa-miR-6857-3p	0	0	0	5		0	0	0	0.244335		27.5407	0.712037	1
hsa-miR-6857-5p	0	0	17	0		0	0	0.94082	0		74.9797	0.376757	0.831541
hsa-miR-6858-3p	0	19	2	1		0	0.745761	0.110685	0.048867		-3.5535	0.538908	1
hsa-miR-6858-5p	15	8	0	0		0.948498	0.314005	0	0		-90.6759	0.00323059	0.0179184
hsa-miR-6859-3p	17	30	17	21		1.07496	1.17752	0.94082	1.02621		1.12757	0.679821	1
hsa-miR-6859-5p	0	5	16	12		0	0.196253	0.885478	0.586404		7.43885	1.3463e-06	1.76201e-05
hsa-miR-6860	0	5	6	0		0	0.196253	0.332054	0		1.82044	0.89151	1
hsa-miR-6861-5p	0	0	0	5		0	0	0	0.244335		27.5407	0.712037	1
hsa-miR-6862-3p	0	14	0	0		0	0.549508	0	0		-39.4779	0.561315	1
hsa-miR-6862-5p	0	1	0	10		0	0.0392506	0	0.48867		14.0336	0.664294	1
hsa-miR-6865-3p	0	0	5	0		0	0	0.276712	0		22.8907	0.534811	1
hsa-miR-6865-5p	0	2	0	3		0	0.0785012	0	0.146601		2.53974	0.848932	1
hsa-miR-6866-3p	0	5	9	19		0	0.196253	0.498081	0.928473		8.89622	0.0647095	0.225576
hsa-miR-6866-5p	4	58	10	7		0.252933	2.27654	0.553424	0.342069		-2.19843	0.45863	0.932256
hsa-miR-6867-5p	0	0	8	0		0	0	0.442739	0		35.9125	0.463479	0.934474
hsa-miR-6868-3p	18	51	57	33		1.1382	2.00178	3.15452	1.61261		1.86282	0.0363114	0.144087
hsa-miR-6868-5p	0	0	0	1		0	0	0	0.048867		6.21142	1	1
hsa-miR-6869-5p	3	0	0	5		0.1897	0	0	0.244335		1.86362	0.952027	1
hsa-miR-6870-3p	26	1	0	0		1.64406	0.0392506	0	0		-123.764	0.219738	0.574521
hsa-miR-6870-5p	0	19	0	0		0	0.745761	0	0		-53.1335	0.521136	1
hsa-miR-6871-3p	3	0	0	1		0.1897	0	0	0.048867		-2.35649	0.952737	1
hsa-miR-6871-5p	0	0	5	3		0	0	0.276712	0.146601		39.2516	0.0041286	0.0220784
hsa-miR-6872-3p	24	0	5	0		1.5176	0	0.276712	0		-4.91373	0.771627	1
hsa-miR-6872-5p	6	6	0	0		0.379399	0.235504	0	0		-42.3479	0.00106248	0.00686241
hsa-miR-6873-3p	14	19	13	7		0.885265	0.745761	0.719451	0.342069		-1.18821	0.590337	1
hsa-miR-6874-3p	2	13	33	9		0.126466	0.510258	1.8263	0.439803		4.07531	0.0944179	0.304917
hsa-miR-6875-5p	0	7	0	0		0	0.274754	0	0		-20.361	0.633283	1
hsa-miR-6876-3p	0	11	0	0		0	0.431757	0	0		-31.2848	0.591605	1
hsa-miR-6876-5p	9	8	0	5		0.569099	0.314005	0	0.244335		-2.36432	0.615395	1
hsa-miR-6877-5p	8	24	25	15		0.505866	0.942014	1.38356	0.733005		1.75434	0.0539334	0.195787
hsa-miR-6878-5p	0	11	0	0		0	0.431757	0	0		-31.2848	0.591605	1
hsa-miR-6879-3p	9	6	13	3		0.569099	0.235504	0.719451	0.146601		1.29298	0.803183	1
hsa-miR-6880-3p	0	0	0	1		0	0	0	0.048867		6.21142	1	1
hsa-miR-6881-3p	0	18	0	2		0	0.706511	0	0.097734		-4.3618	0.795839	1
hsa-miR-6881-5p	9	0	0	0		0.569099	0	0	0		-42.6234	0.811666	1
hsa-miR-6882-5p	19	52	29	61		1.20143	2.04103	1.60493	2.98089		1.93384	0.22313	0.58201
hsa-miR-6883-3p	0	0	6	3		0	0	0.332054	0.146601		44.021	0.00209285	0.0122739
hsa-miR-6884-5p	0	11	0	2		0	0.431757	0	0.097734		-2.70719	0.889691	1
hsa-miR-6885-3p	3	9	11	4		0.1897	0.353255	0.608766	0.195468		1.73514	0.280135	0.688296
hsa-miR-6885-5p	15	0	3	3		0.948498	0	0.166027	0.146601		-2.33381	0.733459	1
hsa-miR-6886-3p	20	2	0	0		1.26466	0.0785012	0	0		-98.4733	0.119754	0.359504
hsa-miR-6886-5p	4	15	0	0		0.252933	0.588759	0	0		-62.9853	0.000896434	0.00603907
hsa-miR-6887-3p	0	6	7	0		0	0.235504	0.387397	0		1.78471	0.912926	1
hsa-miR-6888-3p	0	6	3	6		0	0.235504	0.166027	0.293202		2.47891	0.530385	1
hsa-miR-6889-3p	0	13	0	0		0	0.510258	0	0		-36.7468	0.558927	1
hsa-miR-6889-5p	5	0	0	0		0.316166	0	0	0		-24.0936	0.846532	1
hsa-miR-6891-5p	0	0	6	0		0	0	0.332054	0		27.2313	0.50487	0.984662
hsa-miR-6892-5p	0	4	11	0		0	0.157002	0.608766	0		4.01085	0.725364	1
hsa-miR-6894-3p	20	16	14	10		1.26466	0.62801	0.774793	0.48867		-1.14668	0.797908	1
hsa-miR-6895-3p	0	0	5	2		0	0	0.276712	0.097734		34.4583	0.00815678	0.0405664
hsa-miR-708-3p	21	32	25	35		1.3279	1.25602	1.38356	1.71034		1.5861	0.133426	0.393422
hsa-miR-708-5p	2	1	0	4		0.126466	0.0392506	0	0.195468		1.73336	0.899295	1
hsa-miR-7106-3p	0	15	0	0		0	0.588759	0	0		-42.209	0.548543	1
hsa-miR-7106-5p	15	14	0	6		0.948498	0.549508	0	0.293202		-3.33539	0.513193	0.995673
hsa-miR-7107-3p	0	6	0	0		0	0.235504	0	0		-17.6304	0.66928	1
hsa-miR-7108-3p	9	4	0	1		0.569099	0.157002	0	0.048867		-8.795	0.0812207	0.273547
hsa-miR-7108-5p	9	4	0	4		0.569099	0.157002	0	0.195468		-2.42378	0.641693	1
hsa-miR-7109-3p	6	30	0	0		0.379399	1.17752	0	0		-112.579	0.000928712	0.00621362
hsa-miR-7109-5p	25	0	0	0		1.58083	0	0	0		-116.748	0.747307	1
hsa-miR-7110-3p	3	0	0	0		0.1897	0	0	0		-14.8301	0.898402	1
hsa-miR-7110-5p	0	13	0	0		0	0.510258	0	0		-36.7468	0.558927	1
hsa-miR-7111-3p	10	29	15	4		0.632332	1.13827	0.830136	0.195468		-1.44336	0.538635	1
hsa-miR-7111-5p	0	7	5	0		0	0.274754	0.276712	0		1.11976	1	1
hsa-miR-7112-3p	16	5	0	5		1.01173	0.196253	0	0.244335		-3.23435	0.57169	1
hsa-miR-7113-3p	0	1	0	0		0	0.0392506	0	0		-4.43453	1	1
hsa-miR-7113-5p	4	8	0	2		0.252933	0.314005	0	0.097734		-3.99255	0.0955462	0.306081
hsa-miR-7114-3p	9	7	17	11		0.569099	0.274754	0.94082	0.537537		2.39617	0.0199271	0.0869336
hsa-miR-7114-5p	0	0	0	8		0	0	0	0.390936		43.5132	0.657655	1
hsa-miR-7-1-3p	2513	2983	2559	2150		158.905	117.085	141.621	105.064		1.14036	0.458291	0.932256
hsa-miR-7151-3p	0	1	0	1		0	0.0392506	0	0.048867		1.34472	1	1
hsa-miR-7155-3p	0	0	6	8		0	0	0.332054	0.390936		68.036	3.66306e-05	0.000361939
hsa-miR-7155-5p	0	13	0	0		0	0.510258	0	0		-36.7468	0.558927	1
hsa-miR-7161-3p	7	0	0	0		0.442632	0	0	0		-33.3583	0.82661	1
hsa-miR-7-2-3p	0	0	0	2		0	0	0	0.097734		11.5677	0.791906	1
hsa-miR-744-3p	191	358	206	202		12.0775	14.0517	11.4005	9.87113		1.04848	0.641041	1
hsa-miR-744-5p	5751	8078	7676	4324		363.654	317.066	424.808	211.301		1.15699	0.481062	0.953435
hsa-miR-7-5p	29804	46132	7569	9785		1884.6	1810.71	418.886	478.163		-3.10872	2.22107e-06	2.83234e-05
hsa-miR-760	1426	2063	537	346		90.1706	80.974	29.7189	16.908		-2.92689	5.05306e-14	1.75329e-12
hsa-miR-7641	59	52	652	170		3.73076	2.04103	36.0832	8.30739		9.01112	0.00140783	0.0087886
hsa-miR-765	0	6	2	0		0	0.235504	0.110685	0		-1.80208	0.918018	1
hsa-miR-766-3p	74	54	95	57		4.67926	2.11953	5.25753	2.78542		1.47305	0.389641	0.846551
hsa-miR-766-5p	0	6	5	2		0	0.235504	0.276712	0.097734		1.81488	0.694958	1
hsa-miR-767-5p	0	14	3	0		0	0.549508	0.166027	0		-2.7925	0.801981	1
hsa-miR-769-3p	422	477	701	348		26.6844	18.7225	38.795	17.0057		1.50518	0.201638	0.539147
hsa-miR-769-5p	18078	24688	27014	25139		1143.13	969.019	1495.02	1228.47		1.66107	7.81591e-05	0.000724307
hsa-miR-7703	3	31	2	6		0.1897	1.21677	0.110685	0.293202		-2.45743	0.444859	0.920571
hsa-miR-7704	128	328	677	520		8.09385	12.8742	37.4668	25.4108		3.80757	3.78492e-11	9.76644e-10
hsa-miR-7705	18	7	29	30		1.1382	0.274754	1.60493	1.46601		2.84017	0.14646	0.423484
hsa-miR-7706	2579	4199	1998	2383		163.078	164.813	110.574	116.45		-1.09651	0.627437	1
hsa-miR-7845-5p	0	25	8	18		0	0.981265	0.442739	0.879606		1.87936	0.774014	1
hsa-miR-7846-3p	0	0	0	4		0	0	0	0.195468		22.2167	0.732799	1
hsa-miR-7851-3p	99	150	57	61		6.26009	5.88759	3.15452	2.98089		-1.51929	0.00298186	0.016852
hsa-miR-7854-3p	0	0	0	4		0	0	0	0.195468		22.2167	0.732799	1
hsa-miR-7855-5p	8	0	0	7		0.505866	0	0	0.342069		1.0067	1	1
hsa-miR-7974	463	691	45	50		29.277	27.1222	2.49041	2.44335		-8.79102	2.68831e-56	1.00274e-53
hsa-miR-7976	148	189	99	64		9.35851	7.41836	5.4789	3.12749		-1.54231	0.0214284	0.0918713
hsa-miR-7977	549	548	226	256		34.715	21.5093	12.5074	12.5099		-1.72228	0.0822895	0.276522
hsa-miR-8072	3	4	0	3		0.1897	0.157002	0	0.146601		-1.5726	0.864735	1
hsa-miR-8485	42	139	52	45		2.65579	5.45583	2.8778	2.19901		-1.24639	0.538158	1
hsa-miR-873-5p	0	0	4	0		0	0	0.22137	0		18.5501	0.57552	1
hsa-miR-874-3p	53	72	150	69		3.35136	2.82604	8.30136	3.37182		2.31777	0.00873257	0.043
hsa-miR-874-5p	0	0	0	2		0	0	0	0.097734		11.5677	0.791906	1
hsa-miR-877-3p	238	226	120	98		15.0495	8.87064	6.64109	4.78896		-1.64256	0.0930285	0.303792
hsa-miR-877-5p	2924	4585	2449	2192		184.894	179.964	135.533	107.116		-1.16881	0.0550638	0.197964
hsa-miR-885-5p	0	0	8	0		0	0	0.442739	0		35.9125	0.463479	0.934474
hsa-miR-92a-1-5p	1936	4153	1942	1750		122.419	163.008	107.475	85.5172		-1.1455	0.293321	0.704727
hsa-miR-92a-3p	449293	832228	482092	522919		28410.2	32665.5	26680.1	25553.5		1.11989	0.444861	0.920571
hsa-miR-92b-3p	10645	25219	9018	9312		673.118	989.861	499.078	455.049		-1.33236	0.1595	0.451564
hsa-miR-92b-5p	94	203	62	79		5.94392	7.96787	3.43123	3.86049		-1.44733	0.149133	0.430379
hsa-miR-933	8	9	0	10		0.505866	0.353255	0	0.48867		-1.15988	0.970845	1
hsa-miR-93-3p	1493	2477	1439	1186		94.4072	97.2237	79.6377	57.9562		-1.08908	0.305373	0.724351
hsa-miR-934	72	84	36	10		4.55279	3.29705	1.99233	0.48867		-2.65129	0.0689208	0.237482
hsa-miR-935	105	143	9	8		6.63949	5.61284	0.498081	0.390936		-10.5313	7.83391e-27	8.34871e-25
hsa-miR-93-5p	162938	282393	197180	192886		10303.1	11084.1	10912.4	9425.76		1.23371	0.0217518	0.0929906
hsa-miR-937-3p	69	86	80	78		4.36309	3.37555	4.42739	3.81162		1.39363	0.0627336	0.2192
hsa-miR-939-3p	9	0	13	0		0.569099	0	0.719451	0		1.35435	0.95722	1
hsa-miR-939-5p	28	36	44	11		1.77053	1.41302	2.43506	0.537537		1.10494	0.881201	1
hsa-miR-9-3p	238	617	1977	2871		15.0495	24.2176	109.412	140.297		8.54741	2.01973e-08	3.50399e-07
hsa-miR-940	285	315	89	118		18.0215	12.3639	4.92547	5.7663		-2.14898	0.0188464	0.0829462
hsa-miR-941	4001	6939	3048	3220		252.996	272.36	168.684	157.352		-1.23456	0.106761	0.331848
hsa-miR-942-3p	70	146	46	42		4.42632	5.73059	2.54575	2.05241		-1.74234	0.000262094	0.00213686
hsa-miR-942-5p	620	1319	402	446		39.2046	51.7715	22.2476	21.7947		-1.5747	0.0177711	0.078678
hsa-miR-943	14	13	19	13		0.885265	0.510258	1.05151	0.635271		1.63137	0.134089	0.394596
hsa-miR-944	0	0	0	4		0	0	0	0.195468		22.2167	0.732799	1
hsa-miR-95-3p	219	545	1898	2130		13.8481	21.3916	105.04	104.087		7.79955	7.26156e-15	3.00951e-13
hsa-miR-9-5p	989	1411	5949	8004		62.5376	55.3826	329.232	391.131		8.11366	2.00721e-13	6.65503e-12
hsa-miR-96-3p	23	48	27	18		1.45436	1.88403	1.49424	0.879606		-1.12952	0.659862	1
hsa-miR-96-5p	4177	4091	5478	4357		264.125	160.574	303.166	212.913		1.53934	0.114996	0.352307
hsa-miR-98-3p	1055	1840	952	1041		66.711	72.2211	52.6859	50.8705		-1.02548	0.868355	1
hsa-miR-98-5p	28257	56633	31010	35704		1786.78	2222.88	1716.17	1744.75		1.13687	0.498674	0.982855
hsa-miR-99a-5p	10	40	83	48		0.632332	1.57002	4.59342	2.34562		3.84718	0.00121425	0.00767655
hsa-miR-99b-3p	797	1517	308	444		50.3969	59.5432	17.0455	21.6969		-2.11935	0.00925255	0.0452616
hsa-miR-99b-5p	5937	10187	3349	3917		375.416	399.846	185.342	191.412		-1.56359	0.0121038	0.0569681

## Sheet: HT29 cells
Additional file 3. Differential miRNA expression analysis of HT29 cell samples. Number of raw and normalized read counts, which mapped to known miRNA sequences, is represented. Sample name abbreviations correspond to cell culture of either monolayer (2D) or multicellular spheroids (SF). Last numeral in sample name denominates the number of biological replicate.
	Raw reads					Normalized reads
miRNA	2D1	2D2	SF1	SF2		2D1	2D2	SF1	SF2	Fold change	PValue	FDR
hsa-let-7a-3p	1731	9583	2352	4511		164.926	365.603	218.888	262.533	-1.14172	0.685189	1
hsa-let-7a-5p	66825	97161	92605	99559		6366.93	3706.8	8618.24	5794.17	1.07643	0.937746	1
hsa-let-7b-3p	502	1101	406	534		47.8294	42.0044	37.7842	31.0779	-1.62784	0.520019	1
hsa-let-7b-5p	13284	54608	20708	54684		1265.67	2083.36	1927.18	3182.52	1.27809	0.474012	1
hsa-let-7c-5p	60	107	81	153		5.71666	4.08217	7.53823	8.90434	1.21315	0.807665	1
hsa-let-7d-3p	529	1288	520	934		50.4019	49.1387	48.3936	54.3572	-1.24237	0.735273	1
hsa-let-7d-5p	2890	11804	4498	12025		275.353	450.336	418.604	699.835	1.28632	0.464618	1
hsa-let-7e-3p	98	943	145	582		9.33722	35.9765	13.4944	33.8714	1.01399	0.898901	1
hsa-let-7e-5p	12566	23261	17492	18346		1197.26	887.434	1627.88	1067.71	1.03126	0.971742	1
hsa-let-7f-1-3p	287	1068	268	511		27.3447	40.7454	24.9413	29.7393	-1.43848	0.433584	1
hsa-let-7f-2-3p	260	1604	437	657		24.7722	61.1945	40.6692	38.2363	-1.0501	0.908263	1
hsa-let-7f-5p	144366	192663	151064	176751		13754.9	7350.32	14058.7	10286.6	-1.18914	0.85562	1
hsa-let-7g-3p	19	129	33	92		1.81028	4.9215	3.07113	5.35425	1.20869	0.258506	1
hsa-let-7g-5p	20206	69041	19470	59210		1925.18	2633.99	1811.97	3445.92	-1.11817	0.78763	1
hsa-let-7i-3p	155	5495	145	2534		14.768	209.641	13.4944	147.475	-1.35058	0.769552	1
hsa-let-7i-5p	23766	278933	15578	143468		2264.37	10641.6	1449.76	8349.6	-1.44917	0.480613	1
hsa-miR-100-5p	2954	2525	116	118		281.45	96.3317	10.7955	6.8674	-31.1434	0.00915507	0.193782
hsa-miR-101-3p	20923	196634	24945	114510		1993.5	7501.81	2321.49	6664.29	-1.11053	0.55677	1
hsa-miR-101-5p	6	33	6	36		0.571666	1.25899	0.558387	2.09514	1.39831	0.543576	1
hsa-miR-103a-2-5p	239	518	160	279		22.7714	19.7623	14.8903	16.2373	-1.79414	0.403544	1
hsa-miR-103a-3p	29077	230526	35889	141107		2770.39	8794.83	3339.99	8212.19	-1.07048	0.397392	1
hsa-miR-103b	30616	241266	37647	147648		2917.02	9204.58	3503.6	8592.87	-1.07272	0.374929	1
hsa-miR-105-3p	1	10	2	5		0.0952777	0.381512	0.186129	0.290992	-1.09411	1	1
hsa-miR-105-5p	4	38	5	40		0.381111	1.44974	0.465323	2.32793	1.40249	0.523271	1
hsa-miR-106a-5p	52	478	51	470		4.95444	18.2363	4.74629	27.3532	1.19203	0.72866	1
hsa-miR-106b-3p	4204	19660	4090	11017		400.548	750.052	380.634	641.171	-1.30079	0.354316	1
hsa-miR-106b-5p	4954	102474	7671	106898		472.006	3909.5	713.898	6221.28	1.54211	0.591186	1
hsa-miR-107	1335	27757	2497	20275		127.196	1058.96	232.382	1179.97	1.23124	0.741904	1
hsa-miR-10a-3p	2785	20261	3026	11974		265.348	772.981	281.613	696.867	-1.16004	0.118619	0.971587
hsa-miR-10a-5p	4959659	2772797	4141633	1129409		472545	105785	385439	65729.7	-1.70388	0.735639	1
hsa-miR-10b-3p	0	3	0	2		0	0.114453	0	0.116397	-1.04433	1	1
hsa-miR-10b-5p	1306	612	1386	299		124.433	23.3485	128.987	17.4013	-1.34754	0.859209	1
hsa-miR-1179	0	4	0	8		0	0.152605	0	0.465587	2.54356	0.524032	1
hsa-miR-1180-3p	165	972	188	722		15.7208	37.0829	17.4961	42.0192	-1.00284	0.943392	1
hsa-miR-1180-5p	1	4	0	4		0.0952777	0.152605	0	0.232793	1.10853	1	1
hsa-miR-1185-5p	0	0	0	1		0	0	0	0.0581983	5.85662	1	1
hsa-miR-1224-5p	1	5	10	17		0.0952777	0.190756	0.930645	0.989372	6.71521	0.00368077	0.0962294
hsa-miR-1225-3p	0	0	1	0		0	0	0.0930645	0	11.2211	0.913223	1
hsa-miR-122-5p	0	4	0	2		0	0.152605	0	0.116397	-1.3608	1	1
hsa-miR-1226-3p	50	140	37	75		4.76389	5.34116	3.44339	4.36487	-1.61739	0.402583	1
hsa-miR-1226-5p	4	4	4	4		0.381111	0.152605	0.372258	0.232793	-1.14924	1	1
hsa-miR-1227-3p	6	17	0	4		0.571666	0.64857	0	0.232793	-6.40218	0.03439	0.46195
hsa-miR-1228-3p	2	32	2	32		0.190555	1.22084	0.186129	1.86235	1.32283	0.733135	1
hsa-miR-1228-5p	0	2	3	2		0	0.0763023	0.279194	0.116397	4.7132	0.300039	1
hsa-miR-1229-3p	11	110	24	67		1.04805	4.19663	2.23355	3.89929	1.09145	0.453064	1
hsa-miR-1229-5p	0	1	0	1		0	0.0381512	0	0.0581983	1.33201	1	1
hsa-miR-1233-3p	0	0	0	2		0	0	0	0.116397	10.7077	1	1
hsa-miR-1233-5p	1	0	0	0		0.0952777	0	0	0	-15.5438	0.869834	1
hsa-miR-1234-3p	1	8	3	9		0.0952777	0.305209	0.279194	0.523785	1.87912	0.214348	1
hsa-miR-1236-3p	2	9	0	1		0.190555	0.34336	0	0.0581983	-6.57211	0.00806873	0.175283
hsa-miR-1237-3p	3	9	5	12		0.285833	0.34336	0.465323	0.69838	1.97998	0.250757	1
hsa-miR-1237-5p	1	6	0	1		0.0952777	0.228907	0	0.0581983	-4.23614	0.220381	1
hsa-miR-1238-3p	0	0	0	1		0	0	0	0.0581983	5.85662	1	1
hsa-miR-124-3p	0	4	0	0		0	0.152605	0	0	-14.571	0.500581	1
hsa-miR-1244	0	1	0	0		0	0.0381512	0	0	-4.39683	1	1
hsa-miR-1246	50	168	4084	2777		4.76389	6.40939	380.076	161.617	48.3421	0.00014169	0.0070888
hsa-miR-1247-3p	22	109	26	20		2.09611	4.15848	2.41968	1.16397	-1.63141	0.52929	1
hsa-miR-1247-5p	167	214	22	91		15.9114	8.16435	2.04742	5.29605	-5.61959	0.0530354	0.609471
hsa-miR-1248	1	0	5	41		0.0952777	0	0.465323	2.38613	33.8843	0.00532258	0.135193
hsa-miR-1249-3p	10	79	15	55		0.952777	3.01394	1.39597	3.20091	1.12137	0.660152	1
hsa-miR-1249-5p	1	1	0	0		0.0952777	0.0381512	0	0	-12.8485	0.621212	1
hsa-miR-1250-3p	0	0	0	1		0	0	0	0.0581983	5.85662	1	1
hsa-miR-1250-5p	45	146	39	145		4.2875	5.57007	3.62952	8.43876	-1.07065	0.855849	1
hsa-miR-1252-5p	0	3	0	0		0	0.114453	0	0	-11.1823	1	1
hsa-miR-1254	13	56	16	38		1.23861	2.13646	1.48903	2.21154	1.01787	1	1
hsa-miR-1255a	46	64	39	30		4.38277	2.44167	3.62952	1.74595	-1.61537	0.661483	1
hsa-miR-1255b-2-3p	0	2	0	0		0	0.0763023	0	0	-7.79092	1	1
hsa-miR-1255b-5p	3	2	8	6		0.285833	0.0763023	0.744516	0.34919	2.32085	0.669436	1
hsa-miR-1256	2	21	1	21		0.190555	0.801174	0.0930645	1.22216	1.16536	0.92285	1
hsa-miR-1257	18	180	16	33		1.715	6.86721	1.48903	1.92054	-2.57976	0.000328868	0.0139221
hsa-miR-125a-3p	171	2329	236	1180		16.2925	88.854	21.9632	68.674	-1.13713	0.702911	1
hsa-miR-125a-5p	13188	142955	15686	137508		1256.52	5453.9	1459.81	8002.74	1.26563	0.631667	1
hsa-miR-125b-2-3p	26	104	16	25		2.47722	3.96772	1.48903	1.45496	-2.41541	0.0984215	0.918045
hsa-miR-125b-5p	57	402	30	96		5.43083	15.3368	2.79194	5.58704	-2.57622	1.34504e-13	5.55164e-11
hsa-miR-1260a	470	5003	658	3959		44.7805	190.87	61.2365	230.407	1.16359	0.639607	1
hsa-miR-1260b	684	7837	857	6527		65.17	298.991	79.7563	379.86	1.16819	0.724548	1
hsa-miR-1261	3	15	1	17		0.285833	0.572267	0.0930645	0.989372	1.07404	1	1
hsa-miR-1262	12	33	15	29		1.14333	1.25899	1.39597	1.68775	1.08103	0.967903	1
hsa-miR-126-3p	23	401	57	263		2.19139	15.2986	5.30468	15.3062	1.25659	0.570108	1
hsa-miR-126-5p	80	326	113	255		7.62222	12.4373	10.5163	14.8406	1.09909	0.823969	1
hsa-miR-1266-3p	1	6	0	1		0.0952777	0.228907	0	0.0581983	-4.23614	0.220381	1
hsa-miR-1266-5p	197	539	225	221		18.7697	20.5635	20.9395	12.8618	-1.30774	0.729722	1
hsa-miR-1268a	71	61	100	69		6.76472	2.32722	9.30645	4.01568	1.07056	0.961634	1
hsa-miR-1268b	75	79	152	68		7.14583	3.01394	14.1458	3.95749	1.41561	0.789649	1
hsa-miR-1269a	15	60	46	98		1.42917	2.28907	4.28097	5.70344	2.46876	0.0378796	0.492435
hsa-miR-1269b	6	15	12	41		0.571666	0.572267	1.11677	2.38613	2.72359	0.114586	0.971587
hsa-miR-1271-3p	0	2	0	1		0	0.0763023	0	0.0581983	-1.33028	1	1
hsa-miR-1271-5p	5	17	0	18		0.476389	0.64857	0	1.04757	-1.70359	0.671048	1
hsa-miR-1273a	0	1	0	1		0	0.0381512	0	0.0581983	1.33201	1	1
hsa-miR-1273c	7	131	8	64		0.666944	4.9978	0.744516	3.72469	-1.26057	0.716996	1
hsa-miR-1273d	15	40	9	15		1.42917	1.52605	0.837581	0.872975	-2.09212	0.276369	1
hsa-miR-1273e	0	0	2	3		0	0	0.186129	0.174595	25.3537	0.063227	0.664891
hsa-miR-1273f	0	1	1	1		0	0.0381512	0.0930645	0.0581983	2.44142	0.500581	1
hsa-miR-1273g-3p	14	71	16	57		1.33389	2.70873	1.48903	3.3173	1.16738	0.76645	1
hsa-miR-1273g-5p	0	0	1	1		0	0	0.0930645	0.0581983	10.7345	0.500581	1
hsa-miR-1273h-5p	0	5	3	4		0	0.190756	0.279194	0.232793	2.23771	0.247812	1
hsa-miR-127-3p	3	1	0	2		0.285833	0.0381512	0	0.116397	-5.69334	0.635074	1
hsa-miR-1275	69	254	80	224		6.57416	9.69039	7.44516	13.0364	1.03104	0.96249	1
hsa-miR-1276	14	143	18	64		1.33389	5.45562	1.67516	3.72469	-1.32568	0.150596	1
hsa-miR-1277-3p	0	21	4	19		0	0.801174	0.372258	1.10577	2.03154	0.450789	1
hsa-miR-1277-5p	3	152	117	186		0.285833	5.79898	10.8886	10.8249	5.18553	0.0583709	0.638214
hsa-miR-1278	12	121	24	81		1.14333	4.61629	2.23355	4.71406	1.13876	0.359001	1
hsa-miR-128-1-5p	178	530	143	151		16.9594	20.2201	13.3082	8.78795	-1.87131	0.391666	1
hsa-miR-1283	2	9	0	2		0.190555	0.34336	0	0.116397	-3.59465	0.0400462	0.497115
hsa-miR-128-3p	1417	5338	3105	3682		135.009	203.651	288.965	214.286	1.40015	0.586406	1
hsa-miR-1284	1	11	5	7		0.0952777	0.419663	0.465323	0.407388	1.53824	0.426523	1
hsa-miR-1285-3p	215	1299	188	687		20.4847	49.5584	17.4961	39.9823	-1.3592	0.0334615	0.46195
hsa-miR-1285-5p	4	79	10	43		0.381111	3.01394	0.930645	2.50253	1.03566	0.863168	1
hsa-miR-1286	19	127	41	78		1.81028	4.8452	3.81565	4.53947	1.26049	0.470088	1
hsa-miR-1287-3p	2	8	1	15		0.190555	0.305209	0.0930645	0.872975	1.69595	0.76883	1
hsa-miR-1287-5p	105	994	109	686		10.0042	37.9223	10.144	39.9241	-1.05075	0.874894	1
hsa-miR-1288-3p	0	3	0	0		0	0.114453	0	0	-11.1823	1	1
hsa-miR-1288-5p	0	1	0	0		0	0.0381512	0	0	-4.39683	1	1
hsa-miR-1289	0	3	0	1		0	0.114453	0	0.0581983	-1.90934	1	1
hsa-miR-1291	7	172	9	110		0.666944	6.562	0.837581	6.40182	1.00602	1	1
hsa-miR-1292-3p	8	10	5	5		0.762222	0.381512	0.465323	0.290992	-1.99922	0.558841	1
hsa-miR-1292-5p	17	59	13	43		1.61972	2.25092	1.20984	2.50253	-1.24619	0.574196	1
hsa-miR-1293	1	2	0	0		0.0952777	0.0763023	0	0	-11.8143	0.269928	1
hsa-miR-1294	2	36	2	17		0.190555	1.37344	0.186129	0.989372	-1.35659	0.642333	1
hsa-miR-1295a	0	0	0	1		0	0	0	0.0581983	5.85662	1	1
hsa-miR-129-5p	0	4	0	1		0	0.152605	0	0.0581983	-2.48795	1	1
hsa-miR-1296-3p	0	10	1	10		0	0.381512	0.0930645	0.581983	1.66663	0.585866	1
hsa-miR-1296-5p	242	2597	295	1527		23.0572	99.0786	27.454	88.8688	-1.08975	0.746497	1
hsa-miR-1297	0	3	1	6		0	0.114453	0.0930645	0.34919	3.127	0.126524	0.971587
hsa-miR-1299	2	5	9	6		0.190555	0.190756	0.837581	0.34919	3.17295	0.33889	1
hsa-miR-1301-3p	118	1072	50	335		11.2428	40.898	4.65323	19.4964	-2.3967	0.0109139	0.219741
hsa-miR-1301-5p	0	5	0	0		0	0.190756	0	0	-16.0948	0.541794	1
hsa-miR-1302	0	2	0	4		0	0.0763023	0	0.232793	2.41706	0.722028	1
hsa-miR-1303	126	1233	133	497		12.005	47.0404	12.3776	28.9246	-1.45457	0.00247135	0.0755593
hsa-miR-1304-3p	463	2048	702	1028		44.1136	78.1336	65.3313	59.8279	-1.02683	0.957779	1
hsa-miR-1304-5p	49	316	56	221		4.66861	12.0558	5.21161	12.8618	1.02901	0.97408	1
hsa-miR-1305	1	27	6	23		0.0952777	1.03008	0.558387	1.33856	1.48476	0.116064	0.971587
hsa-miR-1306-3p	12	229	22	169		1.14333	8.73662	2.04742	9.83552	1.21648	0.7372	1
hsa-miR-1306-5p	52	422	60	210		4.95444	16.0998	5.58387	12.2216	-1.22878	0.0719527	0.73785
hsa-miR-1307-3p	949	9064	1998	6619		90.4185	345.802	185.943	385.215	1.31665	0.0030291	0.0877376
hsa-miR-1307-5p	172	3050	1409	1710		16.3878	116.361	131.128	99.5191	2.39577	0.167402	1
hsa-miR-130a-3p	0	0	0	1		0	0	0	0.0581983	5.85662	1	1
hsa-miR-130b-3p	291	2291	504	1749		27.7258	87.4043	46.9045	101.789	1.23556	0.00731165	0.163129
hsa-miR-130b-5p	162	1239	131	685		15.435	47.2693	12.1915	39.8659	-1.34838	0.170568	1
hsa-miR-1322	4	13	0	8		0.381111	0.495965	0	0.465587	-2.6048	0.374464	1
hsa-miR-1323	12	116	2	40		1.14333	4.42553	0.186129	2.32793	-2.58556	0.189089	1
hsa-miR-132-3p	48	201	61	190		4.57333	7.66838	5.67694	11.0577	1.15703	0.704962	1
hsa-miR-132-5p	10	103	14	72		0.952777	3.92957	1.3029	4.19028	1.07522	0.852431	1
hsa-miR-133a-3p	3	26	3	35		0.285833	0.99193	0.279194	2.03694	1.5844	0.477041	1
hsa-miR-133a-5p	2	8	0	8		0.190555	0.305209	0	0.465587	-1.35798	0.773301	1
hsa-miR-133b	0	1	0	1		0	0.0381512	0	0.0581983	1.33201	1	1
hsa-miR-1343-3p	19	114	21	75		1.81028	4.34923	1.95436	4.36487	1.01609	0.888225	1
hsa-miR-1343-5p	1	3	0	3		0.0952777	0.114453	0	0.174595	1.06358	1	1
hsa-miR-135a-5p	1	18	0	10		0.0952777	0.686721	0	0.581983	-1.45242	0.813217	1
hsa-miR-135b-3p	131	711	205	543		12.4814	27.1255	19.0782	31.6017	1.1702	0.504178	1
hsa-miR-135b-5p	184	5358	477	7744		17.5311	204.414	44.3918	450.688	2.25825	0.395432	1
hsa-miR-136-3p	1	1	0	0		0.0952777	0.0381512	0	0	-12.8485	0.621212	1
hsa-miR-138-2-3p	0	0	0	1		0	0	0	0.0581983	5.85662	1	1
hsa-miR-138-5p	1	7	1	5		0.0952777	0.267058	0.0930645	0.290992	1.06852	1	1
hsa-miR-139-3p	0	2	2	3		0	0.0763023	0.186129	0.174595	3.25426	0.220381	1
hsa-miR-139-5p	7	13	5	24		0.666944	0.495965	0.465323	1.39676	1.15688	1	1
hsa-miR-1-3p	525	579	977	489		50.0208	22.0895	90.924	28.459	1.3072	0.827604	1
hsa-miR-140-3p	4119	20919	4738	12240		392.449	798.084	440.94	712.348	-1.1564	0.572442	1
hsa-miR-140-5p	38	1746	63	1765		3.62055	66.6119	5.86307	102.72	1.58963	0.705767	1
hsa-miR-141-3p	7886	57828	22750	60017		751.36	2206.21	2117.22	3492.89	1.86519	7.82204e-07	7.59659e-05
hsa-miR-141-5p	89	1770	138	1276		8.47972	67.5276	12.8429	74.2611	1.15591	0.824809	1
hsa-miR-142-3p	61	1127	226	3035		5.81194	42.9964	21.0326	176.632	3.87106	0.0863121	0.853301
hsa-miR-142-5p	129	1518	784	2877		12.2908	57.9135	72.9626	167.437	3.52537	3.95589e-10	8.16397e-08
hsa-miR-143-3p	2	33	9	10		0.190555	1.25899	0.837581	0.581983	1.12927	0.809997	1
hsa-miR-144-3p	1	2	2	5		0.0952777	0.0763023	0.186129	0.290992	3.1235	0.510087	1
hsa-miR-144-5p	0	2	1	4		0	0.0763023	0.0930645	0.232793	3.24616	0.376449	1
hsa-miR-145-5p	0	1	0	0		0	0.0381512	0	0	-4.39683	1	1
hsa-miR-1468-3p	0	3	0	0		0	0.114453	0	0	-11.1823	1	1
hsa-miR-1468-5p	1	3	1	6		0.0952777	0.114453	0.0930645	0.34919	2.39116	0.510087	1
hsa-miR-1469	0	1	0	0		0	0.0381512	0	0	-4.39683	1	1
hsa-miR-146a-3p	0	0	1	0		0	0	0.0930645	0	11.2211	0.913223	1
hsa-miR-146a-5p	212	544	309	717		20.1989	20.7542	28.7569	41.7282	1.30289	0.647634	1
hsa-miR-146b-3p	11	20	6	14		1.04805	0.763023	0.558387	0.814777	-1.78397	0.446537	1
hsa-miR-146b-5p	935	1972	2296	1777		89.0847	75.2341	213.676	103.418	1.6622	0.582681	1
hsa-miR-147b	3	34	11	37		0.285833	1.29714	1.02371	2.15334	1.85557	0.00934564	0.195312
hsa-miR-148a-3p	289	561	1063	861		27.5353	21.4028	98.9276	50.1088	2.55683	0.322186	1
hsa-miR-148a-5p	3	18	6	9		0.285833	0.686721	0.558387	0.523785	1.05552	1	1
hsa-miR-148b-3p	18867	60420	26610	42447		1797.6	2305.09	2476.45	2470.34	1.03222	0.955561	1
hsa-miR-148b-5p	124	864	314	517		11.8144	32.9626	29.2223	30.0885	1.39629	0.351289	1
hsa-miR-149-3p	0	2	0	1		0	0.0763023	0	0.0581983	-1.33028	1	1
hsa-miR-149-5p	207	2832	193	1069		19.7225	108.044	17.9615	62.214	-1.58273	0.211486	1
hsa-miR-150-3p	6	52	20	75		0.571666	1.98386	1.86129	4.36487	2.33002	1.92463e-05	0.00117688
hsa-miR-150-5p	66	297	411	1094		6.28833	11.3309	38.2495	63.669	5.08428	2.45051e-07	2.88985e-05
hsa-miR-151a-3p	47958	95854	76185	61869		4569.33	3656.94	7090.12	3600.67	1.09695	0.919842	1
hsa-miR-151a-5p	80595	173652	83371	141061		7678.91	6625.02	7758.88	8209.51	-1.17367	0.818649	1
hsa-miR-151b	121	174	120	215		11.5286	6.6383	11.1677	12.5126	-1.10987	0.902309	1
hsa-miR-152-3p	2553	5953	2691	4701		243.244	227.114	250.437	273.59	-1.15916	0.823691	1
hsa-miR-152-5p	13	73	5	28		1.23861	2.78503	0.465323	1.62955	-1.96621	0.010824	0.219741
hsa-miR-153-3p	0	5	4	17		0	0.190756	0.372258	0.989372	5.72776	8.91493e-05	0.00490618
hsa-miR-1537-3p	0	2	0	0		0	0.0763023	0	0	-7.79092	1	1
hsa-miR-1537-5p	0	2	0	5		0	0.0763023	0	0.290992	2.91273	0.746476	1
hsa-miR-154-3p	0	0	0	1		0	0	0	0.0581983	5.85662	1	1
hsa-miR-155-3p	0	2	1	1		0	0.0763023	0.0930645	0.0581983	1.37782	1	1
hsa-miR-155-5p	82	561	281	686		7.81277	21.4028	26.1511	39.9241	2.22385	1.70069e-05	0.00111325
hsa-miR-15a-3p	6	148	3	81		0.571666	5.64637	0.279194	4.71406	-1.2993	0.804179	1
hsa-miR-15a-5p	1135	16660	1524	11650		108.14	635.598	141.83	678.011	1.07628	0.883495	1
hsa-miR-15b-3p	1101	9250	1322	4564		104.901	352.898	123.031	265.617	-1.21486	0.0067747	0.153219
hsa-miR-15b-5p	843	12192	964	8591		80.3191	465.139	89.7142	499.982	1.0322	0.954689	1
hsa-miR-16-1-3p	55	591	25	233		5.24027	22.5473	2.32661	13.5602	-1.9477	0.188177	1
hsa-miR-16-2-3p	269	1553	214	767		25.6297	59.2487	19.9158	44.6381	-1.48799	0.0160034	0.281166
hsa-miR-16-5p	9700	73342	19356	66008		924.194	2798.08	1801.36	3841.56	1.43551	1.45823e-07	2.18867e-05
hsa-miR-17-3p	847	7690	768	4912		80.7002	293.382	71.4736	285.87	-1.16703	0.633875	1
hsa-miR-17-5p	44798	401544	38974	350374		4268.25	15319.4	3627.1	20391.2	1.04751	0.92331	1
hsa-miR-181a-2-3p	68	582	231	408		6.47888	22.204	21.4979	23.7449	1.72223	0.0927076	0.900355
hsa-miR-181a-3p	2054	19841	2944	7186		195.7	756.957	273.982	418.213	-1.28742	0.175384	1
hsa-miR-181a-5p	5764	99094	18078	100000		549.181	3780.55	1682.42	5819.83	1.82772	0.184863	1
hsa-miR-181b-2-3p	18	37	18	55		1.715	1.41159	1.67516	3.20091	1.11921	0.920396	1
hsa-miR-181b-3p	365	1854	387	675		34.7764	70.7322	36.016	39.2839	-1.46226	0.333014	1
hsa-miR-181b-5p	2888	30049	6374	27041		275.162	1146.4	593.193	1573.74	1.5058	0.0228507	0.37353
hsa-miR-181c-3p	12	299	82	249		1.14333	11.4072	7.63129	14.4914	2.11964	0.14873	1
hsa-miR-181c-5p	7	106	149	211		0.666944	4.04402	13.8666	12.2798	6.89264	0.000454611	0.0187641
hsa-miR-181d-3p	2	3	0	0		0.190555	0.114453	0	0	-29.4521	0.19595	1
hsa-miR-181d-5p	64	710	285	837		6.09777	27.0873	26.5234	48.712	2.35285	7.81574e-07	7.59659e-05
hsa-miR-182-3p	13	226	23	176		1.23861	8.62216	2.14048	10.2429	1.25065	0.676961	1
hsa-miR-182-5p	23297	58538	53283	45683		2219.68	2233.29	4958.76	2658.67	1.51799	0.617781	1
hsa-miR-1827	1	0	0	0		0.0952777	0	0	0	-15.5438	0.869834	1
hsa-miR-183-3p	110	351	112	263		10.4805	13.3911	10.4232	15.3062	-1.15389	0.761556	1
hsa-miR-183-5p	49601	32898	25856	19734		4725.87	1255.1	2406.28	1148.49	-2.43332	0.488822	1
hsa-miR-184	7	3	1	1		0.666944	0.114453	0.0930645	0.0581983	-8.01889	0.363596	1
hsa-miR-185-3p	21	187	57	136		2.00083	7.13427	5.30468	7.91497	1.43706	0.0536003	0.610304
hsa-miR-185-5p	14478	45669	10256	23903		1379.43	1742.33	954.47	1391.11	-1.67174	0.289078	1
hsa-miR-186-3p	3	6	4	7		0.285833	0.228907	0.372258	0.407388	1.42642	0.8872	1
hsa-miR-186-5p	8853	51563	17132	40634		843.494	1967.19	1594.38	2364.83	1.32666	0.222669	1
hsa-miR-187-3p	0	1	0	0		0	0.0381512	0	0	-4.39683	1	1
hsa-miR-188-3p	10	94	15	72		0.952777	3.58621	1.39597	4.19028	1.18453	0.447281	1
hsa-miR-188-5p	7	200	21	264		0.666944	7.63023	1.95436	15.3644	2.12111	0.368629	1
hsa-miR-18a-3p	69	418	57	355		6.57416	15.9472	5.30468	20.6604	-1.05113	0.865565	1
hsa-miR-18a-5p	2601	30515	3418	26888		247.817	1164.18	318.095	1564.84	1.23573	0.64488	1
hsa-miR-18b-5p	1	30	12	28		0.0952777	1.14453	1.11677	1.62955	2.21935	0.0575531	0.637719
hsa-miR-1909-3p	2	15	4	2		0.190555	0.572267	0.372258	0.116397	-1.45119	0.797254	1
hsa-miR-1909-5p	0	5	0	1		0	0.190756	0	0.0581983	-3.06609	1	1
hsa-miR-190a-3p	1	1	1	2		0.0952777	0.0381512	0.0930645	0.116397	1.99411	1	1
hsa-miR-190a-5p	21	97	64	176		2.00083	3.70066	5.95613	10.2429	2.63405	0.00101582	0.0372693
hsa-miR-190b	0	31	3	63		0	1.18269	0.279194	3.66649	3.50507	0.366982	1
hsa-miR-1910-3p	3	15	3	9		0.285833	0.572267	0.279194	0.523785	-1.05119	1	1
hsa-miR-1910-5p	57	328	47	217		5.43083	12.5136	4.37403	12.629	-1.20748	0.370379	1
hsa-miR-1911-5p	0	0	1	0		0	0	0.0930645	0	11.2211	0.913223	1
hsa-miR-1913	0	1	0	0		0	0.0381512	0	0	-4.39683	1	1
hsa-miR-191-3p	15	398	37	177		1.42917	15.1842	3.44339	10.3011	-1.05945	0.945704	1
hsa-miR-1914-3p	0	0	0	1		0	0	0	0.0581983	5.85662	1	1
hsa-miR-1914-5p	5	33	6	19		0.476389	1.25899	0.558387	1.10577	-1.06456	0.886006	1
hsa-miR-1915-5p	0	1	0	0		0	0.0381512	0	0	-4.39683	1	1
hsa-miR-191-5p	22167	52307	26975	43969		2112.02	1995.57	2510.42	2558.92	-1.03063	0.964268	1
hsa-miR-192-3p	99	124	238	305		9.43249	4.73074	22.1494	17.7505	2.00797	0.475119	1
hsa-miR-192-5p	188878	678312	793523	1043189		17995.9	25878.4	73848.8	60711.9	2.80236	0.0891499	0.87611
hsa-miR-193a-3p	0	8	1	25		0	0.305209	0.0930645	1.45496	4.42105	0.220588	1
hsa-miR-193a-5p	9	25	16	30		0.857499	0.953779	1.48903	1.74595	1.55249	0.556946	1
hsa-miR-193b-3p	1582	4354	1600	1975		150.729	166.11	148.903	114.942	-1.39833	0.630731	1
hsa-miR-193b-5p	28	76	35	56		2.66778	2.89949	3.25726	3.25911	-1.02561	0.9616	1
hsa-miR-194-3p	70	150	205	314		6.66944	5.72267	19.0782	18.2743	2.36001	0.248655	1
hsa-miR-194-5p	30672	343095	84716	730670		2922.36	13089.5	7884.05	42523.8	2.85209	0.0358637	0.477507
hsa-miR-195-3p	0	3	0	3		0	0.114453	0	0.174595	1.36898	1	1
hsa-miR-195-5p	7	24	5	39		0.666944	0.915628	0.465323	2.26973	1.35375	0.760019	1
hsa-miR-196a-3p	0	5	0	2		0	0.190756	0	0.116397	-1.63778	1	1
hsa-miR-196a-5p	1702	12083	2015	9430		162.163	460.98	187.525	548.81	1.0438	0.810874	1
hsa-miR-196b-3p	32	222	27	119		3.04889	8.46956	2.51274	6.9256	-1.25105	0.0628554	0.664891
hsa-miR-196b-5p	1689	25923	3249	19144		160.924	988.992	302.367	1114.15	1.25874	0.590224	1
hsa-miR-1972	73	855	44	424		6.95527	32.6192	4.09484	24.6761	-1.51639	0.4386	1
hsa-miR-1973	0	12	2	19		0	0.457814	0.186129	1.10577	2.67358	0.230945	1
hsa-miR-197-3p	3340	9872	2567	4760		318.228	376.628	238.897	277.024	-1.65167	0.370368	1
hsa-miR-197-5p	3	6	8	8		0.285833	0.228907	0.744516	0.465587	2.19001	0.520544	1
hsa-miR-1976	6	34	8	23		0.571666	1.29714	0.744516	1.33856	1.10388	0.895166	1
hsa-miR-199a-3p	2	21	4	9		0.190555	0.801174	0.372258	0.523785	-1.22798	0.847311	1
hsa-miR-199a-5p	4	12	3	8		0.381111	0.457814	0.279194	0.465587	-1.13577	0.739027	1
hsa-miR-199b-3p	5	32	4	17		0.476389	1.22084	0.372258	0.989372	-1.23604	0.451702	1
hsa-miR-199b-5p	4	35	1	20		0.381111	1.33529	0.0930645	1.16397	-1.53745	0.50171	1
hsa-miR-19a-3p	951	56677	6344	51205		90.6091	2162.29	590.401	2980.05	1.86024	0.536052	1
hsa-miR-19a-5p	1	18	10	2		0.0952777	0.686721	0.930645	0.116397	2.03475	0.602987	1
hsa-miR-19b-1-5p	5	472	14	318		0.476389	18.0073	1.3029	18.5071	1.17074	0.905826	1
hsa-miR-19b-3p	3449	135587	18990	108618		328.613	5172.8	1767.3	6321.39	1.74269	0.479875	1
hsa-miR-200a-3p	53032	368438	98098	407289		5052.77	14056.3	9129.44	23703.5	1.53729	0.000676067	0.0265759
hsa-miR-200a-5p	2469	16940	2793	7524		235.241	646.281	259.929	437.884	-1.31289	0.0370254	0.48515
hsa-miR-200b-3p	336033	3036254	393918	1912224		32016.5	115837	36659.8	111288	-1.07027	0.729651	1
hsa-miR-200b-5p	2282	9339	1806	6587		217.424	356.294	168.075	383.352	-1.3164	0.401482	1
hsa-miR-200c-3p	113572	465908	134670	346894		10820.9	17774.9	12533	20188.7	-1.03922	0.911803	1
hsa-miR-200c-5p	32	467	55	319		3.04889	17.8166	5.11855	18.5653	1.14018	0.736065	1
hsa-miR-202-5p	0	0	2	0		0	0	0.186129	0	21.7649	0.841382	1
hsa-miR-203a-3p	9176	43366	14170	41645		874.268	1654.46	1318.72	2423.67	1.2647	0.377682	1
hsa-miR-203a-5p	2	27	19	36		0.190555	1.03008	1.76823	2.09514	3.16545	0.00322183	0.0901566
hsa-miR-203b-3p	217	581	502	499		20.6753	22.1658	46.7184	29.041	1.56312	0.566625	1
hsa-miR-203b-5p	1152	10380	1782	9221		109.76	396.009	165.841	536.647	1.28322	0.270905	1
hsa-miR-204-5p	0	3	1	2		0	0.114453	0.0930645	0.116397	1.39435	0.625869	1
hsa-miR-205-3p	14	241	3	40		1.33389	9.19443	0.279194	2.32793	-4.09603	0.0459699	0.546016
hsa-miR-205-5p	2647	31400	1271	8609		252.2	1197.95	118.285	501.029	-2.46957	0.0256026	0.389614
hsa-miR-208b-3p	0	0	1	1		0	0	0.0930645	0.0581983	10.7345	0.500581	1
hsa-miR-20a-3p	35	716	65	709		3.33472	27.3162	6.04919	41.2626	1.53218	0.55297	1
hsa-miR-20a-5p	198125	698570	144613	393661		18876.9	26651.3	13458.3	22910.4	-1.56871	0.273966	1
hsa-miR-20b-5p	37	96	23	66		3.52528	3.66251	2.14048	3.84109	-1.60568	0.394012	1
hsa-miR-210-3p	536	7193	4568	28288		51.0689	274.421	425.119	1646.31	6.27327	1.39648e-05	0.00100243
hsa-miR-210-5p	6	18	55	39		0.571666	0.686721	5.11855	2.26973	5.88025	0.0687673	0.714056
hsa-miR-2110	139	594	163	574		13.2436	22.6618	15.1695	33.4058	1.10313	0.774853	1
hsa-miR-211-3p	0	0	0	1		0	0	0	0.0581983	5.85662	1	1
hsa-miR-2114-3p	0	1	0	0		0	0.0381512	0	0	-4.39683	1	1
hsa-miR-2115-5p	0	1	0	0		0	0.0381512	0	0	-4.39683	1	1
hsa-miR-211-5p	2	3	2	5		0.190555	0.114453	0.186129	0.290992	1.72258	1	1
hsa-miR-2116-3p	11	102	31	50		1.04805	3.89142	2.885	2.90992	1.2642	0.523319	1
hsa-miR-2116-5p	3	30	0	7		0.285833	1.14453	0	0.407388	-3.23618	0.00177474	0.0610437
hsa-miR-2117	0	1	0	0		0	0.0381512	0	0	-4.39683	1	1
hsa-miR-212-3p	9	82	14	36		0.857499	3.12839	1.3029	2.09514	-1.25928	0.394441	1
hsa-miR-212-5p	19	25	11	23		1.81028	0.953779	1.02371	1.33856	-1.72616	0.54875	1
hsa-miR-21-3p	7819	51102	13945	23510		744.976	1949.6	1297.78	1368.24	1.02303	0.947917	1
hsa-miR-214-3p	0	1	0	0		0	0.0381512	0	0	-4.39683	1	1
hsa-miR-214-5p	1	3	1	1		0.0952777	0.114453	0.0930645	0.0581983	-1.36228	1	1
hsa-miR-215-3p	0	1	4	21		0	0.0381512	0.372258	1.22216	27.7439	1.21051e-06	0.000111031
hsa-miR-215-5p	2085	15649	19112	28374		198.654	597.027	1778.65	1651.32	4.73077	0.000194596	0.00868318
hsa-miR-21-5p	1793596	7367017	2189640	4121178		170890	281060	203778	239846	-1.14378	0.75487	1
hsa-miR-216b-5p	0	0	0	1		0	0	0	0.0581983	5.85662	1	1
hsa-miR-217	0	0	0	1		0	0	0	0.0581983	5.85662	1	1
hsa-miR-218-5p	0	5	0	1		0	0.190756	0	0.0581983	-3.06609	1	1
hsa-miR-219a-1-3p	7	20	11	18		0.666944	0.763023	1.02371	1.04757	1.29764	0.80894	1
hsa-miR-219a-2-3p	0	0	0	1		0	0	0	0.0581983	5.85662	1	1
hsa-miR-219a-5p	35	141	38	116		3.33472	5.37931	3.53645	6.75101	1.00149	0.965794	1
hsa-miR-219b-3p	27	159	39	109		2.5725	6.06603	3.62952	6.34362	1.11113	0.685814	1
hsa-miR-219b-5p	1	32	2	21		0.0952777	1.22084	0.186129	1.22216	1.06381	1	1
hsa-miR-221-3p	50576	458346	56576	253000		4818.77	17486.4	5265.22	14724.2	-1.1783	0.29622	1
hsa-miR-221-5p	9459	22074	7001	7883		901.232	842.149	651.545	458.777	-1.88066	0.417367	1
hsa-miR-222-3p	19443	152798	19484	93315		1852.48	5829.42	1813.27	5430.78	-1.1744	0.367376	1
hsa-miR-222-5p	92	1546	117	908		8.76555	58.9817	10.8886	52.8441	-1.06321	0.913134	1
hsa-miR-22-3p	3129	27775	5242	18883		298.124	1059.65	487.844	1098.96	1.14096	0.0559306	0.623928
hsa-miR-224-3p	210	1229	106	653		20.0083	46.8878	9.86484	38.0035	-1.72552	0.103418	0.948573
hsa-miR-224-5p	5407	17291	4578	10229		515.167	659.672	426.049	595.311	-1.42826	0.462727	1
hsa-miR-22-5p	9	150	17	113		0.857499	5.72267	1.5821	6.57641	1.23506	0.665601	1
hsa-miR-2276-3p	17	82	22	78		1.61972	3.12839	2.04742	4.53947	1.30942	0.453378	1
hsa-miR-2276-5p	0	8	4	4		0	0.305209	0.372258	0.232793	2.22509	0.393478	1
hsa-miR-2277-3p	14	54	12	30		1.33389	2.06016	1.11677	1.74595	-1.32914	0.473221	1
hsa-miR-2277-5p	90	890	114	493		8.57499	33.9545	10.6094	28.6918	-1.11658	0.533544	1
hsa-miR-2278	6	17	9	21		0.571666	0.64857	0.837581	1.22216	1.54425	0.624287	1
hsa-miR-2355-3p	0	4	0	2		0	0.152605	0	0.116397	-1.3608	1	1
hsa-miR-2355-5p	0	1	2	2		0	0.0381512	0.186129	0.116397	5.11399	0.15644	1
hsa-miR-23a-3p	4559	43121	6596	43715		434.371	1645.12	613.854	2544.14	1.36842	0.363783	1
hsa-miR-23a-5p	6	2	6	4		0.571666	0.0763023	0.558387	0.232793	-1.21688	0.9484	1
hsa-miR-23b-3p	3080	26011	4854	22921		293.455	992.35	451.735	1333.96	1.28065	0.155665	1
hsa-miR-23b-5p	0	27	10	28		0	1.03008	0.930645	1.62955	3.08292	0.241067	1
hsa-miR-23c	1	0	0	3		0.0952777	0	0	0.174595	1.00356	1	1
hsa-miR-24-1-5p	15	180	38	212		1.42917	6.86721	3.53645	12.338	1.8298	0.0610062	0.658309
hsa-miR-24-2-5p	48	515	91	783		4.57333	19.6478	8.46887	45.5693	1.99999	0.153652	1
hsa-miR-24-3p	8533	79964	19692	86869		813.005	3050.72	1832.63	5055.63	1.70618	0.000841434	0.0323071
hsa-miR-2467-3p	2	4	0	2		0.190555	0.152605	0	0.116397	-2.93251	0.253056	1
hsa-miR-2467-5p	65	551	92	191		6.19305	21.0213	8.56194	11.1159	-1.32681	0.261633	1
hsa-miR-25-3p	11640	56517	12297	30233		1109.03	2156.19	1144.41	1759.51	-1.26436	0.415335	1
hsa-miR-25-5p	143	1303	121	669		13.6247	49.711	11.2608	38.9347	-1.36916	0.218115	1
hsa-miR-2681-3p	0	2	0	0		0	0.0763023	0	0	-7.79092	1	1
hsa-miR-26a-1-3p	7	63	6	19		0.666944	2.40352	0.558387	1.10577	-1.94356	0.0159845	0.281166
hsa-miR-26a-2-3p	31	264	46	149		2.95361	10.0719	4.28097	8.67155	-1.04956	0.821157	1
hsa-miR-26a-5p	44162	205007	66922	164432		4207.65	7821.25	6228.06	9569.67	1.15337	0.640492	1
hsa-miR-26b-3p	69	812	39	599		6.57416	30.9787	3.62952	34.8608	-1.1275	0.868729	1
hsa-miR-26b-5p	7860	38020	17547	53911		748.883	1450.51	1633	3137.53	1.85099	0.0146733	0.277254
hsa-miR-27a-3p	9022	75463	23835	86699		859.596	2879	2218.19	5045.74	1.86687	1.53004e-19	1.26305e-16
hsa-miR-27a-5p	184	1185	290	788		17.5311	45.2091	26.9887	45.8603	1.10283	0.533934	1
hsa-miR-27b-3p	29358	217736	54079	137599		2797.16	8306.88	5032.84	8008.03	1.1659	0.270713	1
hsa-miR-27b-5p	173	1164	252	821		16.483	44.4079	23.4523	47.7808	1.10984	0.300949	1
hsa-miR-28-3p	2543	6598	4502	4075		242.291	251.721	418.977	237.158	1.17922	0.838476	1
hsa-miR-28-5p	1474	3538	1429	2772		140.439	134.979	132.989	161.326	-1.22216	0.750396	1
hsa-miR-296-3p	0	1	0	0		0	0.0381512	0	0	-4.39683	1	1
hsa-miR-296-5p	0	0	0	1		0	0	0	0.0581983	5.85662	1	1
hsa-miR-29a-3p	4720	84613	6044	69693		449.711	3228.08	562.482	4056.02	1.21495	0.782305	1
hsa-miR-29a-5p	24	275	26	186		2.28667	10.4916	2.41968	10.8249	-1.03088	0.950635	1
hsa-miR-29b-1-5p	20	174	17	95		1.90555	6.6383	1.5821	5.52884	-1.27453	0.283005	1
hsa-miR-29b-2-5p	27	320	23	329		2.5725	12.2084	2.14048	19.1473	1.25581	0.750924	1
hsa-miR-29b-3p	177	1685	456	2271		16.8642	64.2847	42.4374	132.168	2.02372	0.00139267	0.0497474
hsa-miR-29c-3p	84	2232	500	3010		8.00333	85.1534	46.5323	175.177	2.65702	0.132975	1
hsa-miR-29c-5p	51	485	116	447		4.85916	18.5033	10.7955	26.0147	1.51149	0.000173158	0.00816809
hsa-miR-301a-3p	96	4622	2214	3357		9.14666	176.335	206.045	195.372	3.29435	0.197236	1
hsa-miR-301a-5p	192	1771	146	616		18.2933	67.5657	13.5874	35.8502	-1.80123	1.75314e-05	0.00111325
hsa-miR-301b-3p	31	1306	669	852		2.95361	49.8254	62.2602	49.585	3.26937	0.191606	1
hsa-miR-301b-5p	2	111	3	44		0.190555	4.23478	0.279194	2.56073	-1.4401	0.751561	1
hsa-miR-302b-3p	0	2	0	0		0	0.0763023	0	0	-7.79092	1	1
hsa-miR-302d-3p	0	0	0	1		0	0	0	0.0581983	5.85662	1	1
hsa-miR-3064-3p	1	19	9	15		0.0952777	0.724872	0.837581	0.872975	2.04755	0.107771	0.951497
hsa-miR-3064-5p	7	35	3	16		0.666944	1.33529	0.279194	0.931173	-1.59765	0.0694911	0.717061
hsa-miR-3065-3p	108	921	201	694		10.29	35.1372	18.706	40.3896	1.25404	0.0100245	0.20688
hsa-miR-3065-5p	264	3141	409	2132		25.1533	119.833	38.0634	124.079	1.10132	0.745059	1
hsa-miR-3074-3p	61	620	84	905		5.81194	23.6537	7.81742	52.6695	1.77308	0.32077	1
hsa-miR-3074-5p	5489	50683	11140	46033		522.979	1933.62	1036.74	2679.04	1.45795	0.00351996	0.0952699
hsa-miR-30a-3p	15	127	86	122		1.42917	4.8452	8.00355	7.1002	2.6967	0.0282409	0.412618
hsa-miR-30a-5p	2004	9919	6287	10766		190.937	378.421	585.097	626.563	2.03224	0.0820455	0.825958
hsa-miR-30b-3p	103	1474	177	771		9.8136	56.2348	16.4724	44.8709	-1.0253	0.94851	1
hsa-miR-30b-5p	12079	73761	24756	73416		1150.86	2814.07	2303.91	4272.69	1.51995	0.00337282	0.0928087
hsa-miR-30c-1-3p	54	680	58	329		5.145	25.9428	5.39774	19.1473	-1.28739	0.469311	1
hsa-miR-30c-2-3p	6	19	11	17		0.571666	0.724872	1.02371	0.989372	1.44422	0.685488	1
hsa-miR-30c-5p	5879	46055	9338	37216		560.138	1757.05	869.037	2165.91	1.21867	0.0257225	0.389614
hsa-miR-30d-3p	226	2541	518	1070		21.5328	96.9421	48.2074	62.2722	1.06112	0.835483	1
hsa-miR-30d-5p	46492	383357	97753	307652		4429.65	14625.5	9097.34	17904.8	1.39174	1.36075e-06	0.00011233
hsa-miR-30e-3p	547	2917	1088	1658		52.1169	111.287	101.254	96.4928	1.20449	0.668296	1
hsa-miR-30e-5p	76351	404298	93274	243238		7274.55	15424.4	8680.5	14156	-1.1027	0.680608	1
hsa-miR-3115	4	26	5	30		0.381111	0.99193	0.465323	1.74595	1.61718	0.281312	1
hsa-miR-3116	32	192	39	77		3.04889	7.32502	3.62952	4.48127	-1.31369	0.394155	1
hsa-miR-3118	0	1	0	0		0	0.0381512	0	0	-4.39683	1	1
hsa-miR-3120-3p	1	1	0	0		0.0952777	0.0381512	0	0	-12.8485	0.621212	1
hsa-miR-3121-3p	0	14	2	1		0	0.534116	0.186129	0.0581983	-1.49697	1	1
hsa-miR-3122	1	2	0	0		0.0952777	0.0763023	0	0	-11.8143	0.269928	1
hsa-miR-3123	0	8	2	9		0	0.305209	0.186129	0.523785	1.93564	0.148798	1
hsa-miR-3124-5p	0	1	1	4		0	0.0381512	0.0930645	0.232793	5.752	0.125871	0.971587
hsa-miR-3127-3p	2	4	2	8		0.190555	0.152605	0.186129	0.465587	2.3059	0.42775	1
hsa-miR-3127-5p	7	15	13	10		0.666944	0.572267	1.20984	0.581983	1.29536	0.843722	1
hsa-miR-3128	13	52	13	30		1.23861	1.98386	1.20984	1.74595	-1.20035	0.652849	1
hsa-miR-3129-3p	0	3	0	1		0	0.114453	0	0.0581983	-1.90934	1	1
hsa-miR-3130-3p	5	16	7	5		0.476389	0.610419	0.651452	0.290992	-1.18726	0.945148	1
hsa-miR-3130-5p	7	29	15	30		0.666944	1.10638	1.39597	1.74595	1.70992	0.294407	1
hsa-miR-3131	14	47	101	133		1.33389	1.7931	9.39952	7.74038	5.10647	0.0147779	0.277254
hsa-miR-3133	25	105	56	122		2.38194	4.00587	5.21161	7.1002	1.74476	0.1744	1
hsa-miR-3134	5	20	16	11		0.476389	0.763023	1.48903	0.640182	1.80775	0.512584	1
hsa-miR-3135a	0	0	1	0		0	0	0.0930645	0	11.2211	0.913223	1
hsa-miR-3136-3p	0	0	0	1		0	0	0	0.0581983	5.85662	1	1
hsa-miR-3136-5p	16	41	17	32		1.52444	1.5642	1.5821	1.86235	-1.10005	0.877923	1
hsa-miR-3137	0	0	0	1		0	0	0	0.0581983	5.85662	1	1
hsa-miR-3138	10	46	12	16		0.952777	1.75495	1.11677	0.931173	-1.36737	0.62634	1
hsa-miR-3139	47	143	26	43		4.47805	5.45562	2.41968	2.50253	-2.40114	0.151073	1
hsa-miR-31-3p	1657	17844	2007	5989		157.875	680.769	186.781	348.55	-1.48134	0.015738	0.281166
hsa-miR-3140-3p	12	29	5	18		1.14333	1.10638	0.465323	1.04757	-1.95453	0.284349	1
hsa-miR-3140-5p	27	28	14	28		2.5725	1.06823	1.3029	1.62955	-1.92406	0.506064	1
hsa-miR-3141	0	0	1	1		0	0	0.0930645	0.0581983	10.7345	0.500581	1
hsa-miR-3143	11	42	8	24		1.04805	1.60235	0.744516	1.39676	-1.36642	0.415052	1
hsa-miR-3144-3p	92	721	156	371		8.76555	27.507	14.5181	21.5916	1.001	0.981369	1
hsa-miR-3144-5p	6	7	2	1		0.571666	0.267058	0.186129	0.0581983	-4.44265	0.325251	1
hsa-miR-3145-3p	21	142	28	86		2.00083	5.41746	2.60581	5.00506	-1.00481	0.94984	1
hsa-miR-3145-5p	9	95	7	63		0.857499	3.62436	0.651452	3.66649	-1.13707	0.783328	1
hsa-miR-3146	7	5	0	2		0.666944	0.190756	0	0.116397	-12.4966	0.159696	1
hsa-miR-3148	1	0	0	1		0.0952777	0	0	0.0581983	-2.16471	1	1
hsa-miR-3149	1	2	6	6		0.0952777	0.0763023	0.558387	0.34919	5.66182	0.140106	1
hsa-miR-3150a-3p	1	1	5	0		0.0952777	0.0381512	0.465323	0	3.18912	0.788826	1
hsa-miR-3150a-5p	2	5	2	4		0.190555	0.190756	0.186129	0.232793	1.19895	1	1
hsa-miR-3150b-3p	1	0	0	0		0.0952777	0	0	0	-15.5438	0.869834	1
hsa-miR-3150b-5p	0	1	0	0		0	0.0381512	0	0	-4.39683	1	1
hsa-miR-3153	0	1	0	0		0	0.0381512	0	0	-4.39683	1	1
hsa-miR-3155a	3	13	2	9		0.285833	0.495965	0.186129	0.523785	-1.02258	0.825817	1
hsa-miR-3155b	1	7	8	6		0.0952777	0.267058	0.744516	0.34919	3.33526	0.201897	1
hsa-miR-3156-3p	0	1	0	0		0	0.0381512	0	0	-4.39683	1	1
hsa-miR-3156-5p	0	1	0	0		0	0.0381512	0	0	-4.39683	1	1
hsa-miR-3157-3p	6	25	7	14		0.571666	0.953779	0.651452	0.814777	-1.08025	0.821595	1
hsa-miR-3157-5p	16	64	18	63		1.52444	2.44167	1.67516	3.66649	1.18902	0.748948	1
hsa-miR-3158-3p	82	561	143	437		7.81277	21.4028	13.3082	25.4327	1.27629	0.0195283	0.332383
hsa-miR-3158-5p	2	6	3	10		0.190555	0.228907	0.279194	0.581983	2.26783	0.337089	1
hsa-miR-3159	3	16	0	9		0.285833	0.610419	0	0.523785	-2.10661	0.40885	1
hsa-miR-31-5p	13811	154580	23533	135241		1315.88	5897.41	2190.09	7870.8	1.33607	0.358763	1
hsa-miR-3160-3p	3	25	4	21		0.285833	0.953779	0.372258	1.22216	1.26915	0.634547	1
hsa-miR-3160-5p	0	7	2	6		0	0.267058	0.186129	0.34919	1.61386	0.346594	1
hsa-miR-3162-3p	0	5	0	2		0	0.190756	0	0.116397	-1.63778	1	1
hsa-miR-3162-5p	3	9	7	11		0.285833	0.34336	0.651452	0.640182	2.03248	0.388137	1
hsa-miR-3163	1	8	7	8		0.0952777	0.305209	0.651452	0.465587	2.82825	0.189443	1
hsa-miR-3164	1	23	3	8		0.0952777	0.877477	0.279194	0.465587	-1.50538	0.681687	1
hsa-miR-3165	6	73	6	38		0.571666	2.78503	0.558387	2.21154	-1.25553	0.549111	1
hsa-miR-3166	0	0	0	1		0	0	0	0.0581983	5.85662	1	1
hsa-miR-3170	2	5	5	3		0.190555	0.190756	0.465323	0.174595	1.67301	0.742325	1
hsa-miR-3173-3p	0	7	3	3		0	0.267058	0.279194	0.174595	1.78299	0.53856	1
hsa-miR-3173-5p	2	7	1	10		0.190555	0.267058	0.0930645	0.581983	1.54042	1	1
hsa-miR-3174	53	270	65	102		5.04972	10.3008	6.04919	5.93623	-1.3133	0.542781	1
hsa-miR-3175	0	0	5	0		0	0	0.465323	0	53.4467	0.768803	1
hsa-miR-3176	101	414	149	206		9.62305	15.7946	13.8666	11.9889	-1.04409	0.937782	1
hsa-miR-3177-3p	4	6	8	10		0.381111	0.228907	0.744516	0.581983	1.82671	0.625619	1
hsa-miR-3177-5p	10	27	8	10		0.952777	1.03008	0.744516	0.581983	-1.7253	0.506396	1
hsa-miR-3179	2	6	2	3		0.190555	0.228907	0.186129	0.174595	-1.13098	1	1
hsa-miR-3180	0	1	0	0		0	0.0381512	0	0	-4.39683	1	1
hsa-miR-3180-3p	0	3	1	1		0	0.114453	0.0930645	0.0581983	-1.04172	1	1
hsa-miR-3180-5p	2	3	1	2		0.190555	0.114453	0.0930645	0.116397	-1.48719	0.790268	1
hsa-miR-3181	2	14	0	2		0.190555	0.534116	0	0.116397	-5.17563	0.00668934	0.153219
hsa-miR-3182	61	300	97	301		5.81194	11.4453	9.02726	17.5177	1.36075	0.237023	1
hsa-miR-3183	0	3	0	2		0	0.114453	0	0.116397	-1.04433	1	1
hsa-miR-3184-3p	1151	2761	1751	1874		109.665	105.335	162.956	109.064	1.07278	0.928621	1
hsa-miR-3184-5p	254	4042	727	2830		24.2005	154.207	67.6579	164.701	1.42893	0.304862	1
hsa-miR-3186-3p	0	0	0	1		0	0	0	0.0581983	5.85662	1	1
hsa-miR-3186-5p	0	0	2	1		0	0	0.186129	0.0581983	21.8976	0.30772	1
hsa-miR-3187-3p	68	386	59	141		6.47888	14.7263	5.49081	8.20596	-1.65283	0.041909	0.50505
hsa-miR-3187-5p	0	2	0	0		0	0.0763023	0	0	-7.79092	1	1
hsa-miR-3189-3p	1	11	1	6		0.0952777	0.419663	0.0930645	0.34919	-1.19347	1	1
hsa-miR-3189-5p	0	1	0	4		0	0.0381512	0	0.232793	4.08226	0.385737	1
hsa-miR-3190-3p	6	3	1	1		0.571666	0.114453	0.0930645	0.0581983	-6.90548	0.390774	1
hsa-miR-3191-3p	0	6	2	0		0	0.228907	0.186129	0	1.3242	0.880758	1
hsa-miR-3191-5p	9	4	1	4		0.857499	0.152605	0.0930645	0.232793	-5.64357	0.27384	1
hsa-miR-3192-3p	1	2	0	1		0.0952777	0.0763023	0	0.0581983	-1.91623	0.625869	1
hsa-miR-3192-5p	3	5	0	2		0.285833	0.190756	0	0.116397	-4.90202	0.204289	1
hsa-miR-3193	0	5	0	2		0	0.190756	0	0.116397	-1.63778	1	1
hsa-miR-3194-5p	0	0	0	3		0	0	0	0.174595	13.0825	0.600137	1
hsa-miR-3195	0	0	12	10		0	0	1.11677	0.581983	153.801	0.00560791	0.137336
hsa-miR-3196	0	19	1	22		0	0.724872	0.0930645	1.28036	1.92273	0.615729	1
hsa-miR-3197	0	0	0	1		0	0	0	0.0581983	5.85662	1	1
hsa-miR-3198	0	0	0	1		0	0	0	0.0581983	5.85662	1	1
hsa-miR-3199	0	3	0	0		0	0.114453	0	0	-11.1823	1	1
hsa-miR-3200-3p	235	414	336	340		22.3903	15.7946	31.2697	19.7874	1.06155	0.949162	1
hsa-miR-3200-5p	2	4	3	12		0.190555	0.152605	0.279194	0.69838	3.43437	0.099706	0.924801
hsa-miR-3202	1	1	0	1		0.0952777	0.0381512	0	0.0581983	-1.94351	1	1
hsa-miR-320a	20542	124170	20006	63047		1957.19	4737.23	1861.85	3669.23	-1.33912	0.0342044	0.46195
hsa-miR-320b	330	3205	491	1344		31.4416	122.274	45.6947	78.2186	-1.19337	0.231066	1
hsa-miR-320c	65	311	75	202		6.19305	11.865	6.97984	11.7561	-1.0842	0.763842	1
hsa-miR-320d	39	165	51	155		3.71583	6.29494	4.74629	9.02074	1.18097	0.666528	1
hsa-miR-320e	0	7	0	3		0	0.267058	0	0.174595	-1.4764	1	1
hsa-miR-323a-3p	0	0	1	0		0	0	0.0930645	0	11.2211	0.913223	1
hsa-miR-32-3p	106	846	97	636		10.0994	32.2759	9.02726	37.0141	-1.05725	0.858396	1
hsa-miR-324-3p	19	160	43	250		1.81028	6.10419	4.00177	14.5496	2.11585	0.0119767	0.238235
hsa-miR-324-5p	71	509	132	493		6.76472	19.4189	12.2845	28.6918	1.49677	0.000109089	0.00562833
hsa-miR-32-5p	239	12173	535	9923		22.7714	464.414	49.7895	577.502	1.37289	0.781555	1
hsa-miR-326	28	399	68	471		2.66778	15.2223	6.32839	27.4114	1.83731	0.183867	1
hsa-miR-328-3p	15	89	14	87		1.42917	3.39545	1.3029	5.06325	1.15332	0.806107	1
hsa-miR-328-5p	0	0	1	0		0	0	0.0930645	0	11.2211	0.913223	1
hsa-miR-330-3p	1601	8038	1497	4596		152.54	306.659	139.318	267.48	-1.30759	0.248418	1
hsa-miR-330-5p	148	1478	309	1066		14.1011	56.3874	28.7569	62.0394	1.28074	0.024677	0.380764
hsa-miR-331-3p	1357	7024	1138	3943		129.292	267.974	105.907	229.476	-1.38896	0.124961	0.971587
hsa-miR-331-5p	84	1376	109	601		8.00333	52.496	10.144	34.9772	-1.2862	0.562723	1
hsa-miR-335-3p	52723	161619	44646	65074		5023.33	6165.95	4154.96	3787.2	-1.6394	0.420823	1
hsa-miR-335-5p	1401	11026	2747	15178		133.484	420.655	255.648	883.334	1.816	0.0177257	0.304846
hsa-miR-338-3p	41	239	124	444		3.90639	9.11813	11.54	25.8401	2.72285	6.75532e-12	1.85884e-09
hsa-miR-338-5p	312	1712	296	1186		29.7266	65.3148	27.5471	69.0232	-1.15543	0.470965	1
hsa-miR-339-3p	432	3912	662	2712		41.16	149.247	61.6087	157.834	1.10629	0.405204	1
hsa-miR-339-5p	3333	85796	4224	51049		317.561	3273.22	393.105	2970.97	-1.04401	0.957942	1
hsa-miR-33a-3p	21	443	38	239		2.00083	16.901	3.53645	13.9094	-1.01974	0.986236	1
hsa-miR-33a-5p	65	1878	288	2506		6.19305	71.6479	26.8026	145.845	2.38458	0.256574	1
hsa-miR-33b-3p	205	2542	200	1277		19.5319	96.9802	18.6129	74.3193	-1.29844	0.500411	1
hsa-miR-33b-5p	2	14	178	34		0.190555	0.534116	16.5655	1.97874	34.4131	0.0171281	0.297667
hsa-miR-340-3p	39	1126	61	833		3.71583	42.9582	5.67694	48.4792	1.18936	0.845432	1
hsa-miR-340-5p	3093	14128	5554	12462		294.694	539	516.88	725.268	1.32469	0.402579	1
hsa-miR-342-3p	9	24	1	11		0.857499	0.915628	0.0930645	0.640182	-3.26918	0.0974726	0.918045
hsa-miR-345-3p	4	3	2	6		0.381111	0.114453	0.186129	0.34919	-1.40411	0.770031	1
hsa-miR-345-5p	154	2504	415	2059		14.6728	95.5305	38.6218	119.83	1.52139	0.295815	1
hsa-miR-34a-3p	22	193	20	85		2.09611	7.36317	1.86129	4.94686	-1.43489	0.0149467	0.27727
hsa-miR-34a-5p	624	4214	825	3352		59.4533	160.769	76.7782	195.081	1.10677	0.439365	1
hsa-miR-34c-5p	0	2	0	1		0	0.0763023	0	0.0581983	-1.33028	1	1
hsa-miR-3529-3p	368181	1066706	335607	529205		35079.4	40696.1	31233.1	30798.8	-1.46338	0.532361	1
hsa-miR-3529-5p	0	1	0	0		0	0.0381512	0	0	-4.39683	1	1
hsa-miR-3591-3p	1	1	2	0		0.0952777	0.0381512	0.186129	0	1.29163	1	1
hsa-miR-3605-3p	3	13	3	19		0.285833	0.495965	0.279194	1.10577	1.84972	0.312113	1
hsa-miR-3605-5p	4	15	3	8		0.381111	0.572267	0.279194	0.465587	-1.23574	0.567372	1
hsa-miR-3607-3p	8	26	21	46		0.762222	0.99193	1.95436	2.67712	2.42482	0.107337	0.951497
hsa-miR-3607-5p	2	19	61	54		0.190555	0.724872	5.67694	3.14271	11.6037	0.00205635	0.065305
hsa-miR-3609	1	16	51	88		0.0952777	0.610419	4.74629	5.12145	14.6292	2.29791e-07	2.88985e-05
hsa-miR-3610	0	7	3	4		0	0.267058	0.279194	0.232793	1.77852	0.465305	1
hsa-miR-3611	5	55	8	75		0.476389	2.09831	0.744516	4.36487	1.77499	0.286535	1
hsa-miR-3613-3p	67	376	90	240		6.38361	14.3448	8.37581	13.9676	1.00176	0.974703	1
hsa-miR-3613-5p	2591	50769	3402	29377		246.865	1936.9	316.606	1709.69	-1.06098	0.925416	1
hsa-miR-361-3p	174	826	262	958		16.5783	31.5129	24.3829	55.754	1.38898	0.21758	1
hsa-miR-3614-3p	0	1	0	3		0	0.0381512	0	0.174595	3.31252	0.543186	1
hsa-miR-3614-5p	0	8	0	3		0	0.305209	0	0.174595	-1.64584	1	1
hsa-miR-3615	56	558	79	394		5.33555	21.2883	7.3521	22.9301	1.08233	0.74124	1
hsa-miR-361-5p	1968	18835	2901	13913		187.507	718.577	269.98	809.713	1.13086	0.543729	1
hsa-miR-3617-3p	1	4	1	3		0.0952777	0.152605	0.0930645	0.174595	1.13443	1	1
hsa-miR-3617-5p	4	10	4	4		0.381111	0.381512	0.372258	0.232793	-1.39392	0.736963	1
hsa-miR-3618	0	3	0	2		0	0.114453	0	0.116397	-1.04433	1	1
hsa-miR-3619-3p	1	7	2	3		0.0952777	0.267058	0.186129	0.174595	-1.11224	1	1
hsa-miR-3619-5p	17	228	21	86		1.61972	8.69846	1.95436	5.00506	-1.46158	0.204941	1
hsa-miR-3620-3p	38	65	12	29		3.62055	2.47983	1.11677	1.68775	-3.15834	0.142588	1
hsa-miR-3620-5p	6	2	3	6		0.571666	0.0763023	0.279194	0.34919	-1.77984	0.752798	1
hsa-miR-362-3p	1	125	5	136		0.0952777	4.76889	0.465323	7.91497	1.85365	0.649385	1
hsa-miR-362-5p	469	1297	434	1384		44.6852	49.4821	40.39	80.5465	-1.06999	0.893046	1
hsa-miR-363-3p	3	0	0	1		0.285833	0	0	0.0581983	-9.37667	0.651023	1
hsa-miR-3646	1	1	1	4		0.0952777	0.0381512	0.0930645	0.232793	3.23447	0.688585	1
hsa-miR-3651	1	7	1	2		0.0952777	0.267058	0.0930645	0.116397	-1.80857	0.727826	1
hsa-miR-3652	0	1	0	1		0	0.0381512	0	0.0581983	1.33201	1	1
hsa-miR-3653-3p	1	2	6	7		0.0952777	0.0763023	0.558387	0.407388	6.06739	0.107164	0.951497
hsa-miR-3653-5p	3	33	12	42		0.285833	1.25899	1.11677	2.44433	2.14131	0.00194453	0.065305
hsa-miR-3654	0	1	0	1		0	0.0381512	0	0.0581983	1.33201	1	1
hsa-miR-3655	0	0	0	1		0	0	0	0.0581983	5.85662	1	1
hsa-miR-3656	2	2	1	2		0.190555	0.0763023	0.0930645	0.116397	-1.44556	0.818368	1
hsa-miR-3657	4	52	5	42		0.381111	1.98386	0.465323	2.44433	1.15377	0.845216	1
hsa-miR-3659	0	32	1	30		0	1.22084	0.0930645	1.74595	1.59709	0.746668	1
hsa-miR-365a-3p	920	954	746	570		87.6555	36.3962	69.4261	33.173	-1.63162	0.667516	1
hsa-miR-365a-5p	44	264	36	120		4.19222	10.0719	3.35032	6.9838	-1.45107	0.01329	0.258139
hsa-miR-365b-3p	823	933	669	544		78.4136	35.595	62.2602	31.6599	-1.62567	0.658034	1
hsa-miR-365b-5p	0	1	1	4		0	0.0381512	0.0930645	0.232793	5.752	0.125871	0.971587
hsa-miR-3660	0	0	1	0		0	0	0.0930645	0	11.2211	0.913223	1
hsa-miR-3661	1	6	3	3		0.0952777	0.228907	0.279194	0.174595	1.28288	1	1
hsa-miR-3662	6	9	8	5		0.571666	0.34336	0.744516	0.290992	-1.04591	1	1
hsa-miR-3664-3p	4	26	8	25		0.381111	0.99193	0.744516	1.45496	1.56542	0.205632	1
hsa-miR-3664-5p	0	6	0	2		0	0.228907	0	0.116397	-1.86643	1	1
hsa-miR-3674	0	0	1	0		0	0	0.0930645	0	11.2211	0.913223	1
hsa-miR-3677-3p	151	1519	119	395		14.3869	57.9516	11.0747	22.9883	-2.1165	9.75437e-09	1.61045e-06
hsa-miR-3677-5p	1	17	0	7		0.0952777	0.64857	0	0.407388	-1.86813	0.505275	1
hsa-miR-3678-3p	0	2	0	0		0	0.0763023	0	0	-7.79092	1	1
hsa-miR-3679-3p	0	9	0	11		0	0.34336	0	0.640182	1.75017	0.794601	1
hsa-miR-3679-5p	33	116	36	60		3.14416	4.42553	3.35032	3.4919	-1.25537	0.676907	1
hsa-miR-3680-3p	2	6	0	4		0.190555	0.228907	0	0.232793	-1.85626	0.313897	1
hsa-miR-3680-5p	6	53	1	13		0.571666	2.02201	0.0930645	0.756578	-2.92872	0.000146458	0.00711182
hsa-miR-3682-3p	1	6	0	1		0.0952777	0.228907	0	0.0581983	-4.23614	0.220381	1
hsa-miR-3682-5p	1	4	0	2		0.0952777	0.152605	0	0.116397	-1.68305	0.376449	1
hsa-miR-3684	14	131	9	64		1.33389	4.9978	0.837581	3.72469	-1.49146	0.23804	1
hsa-miR-3685	2	4	1	5		0.190555	0.152605	0.0930645	0.290992	1.29072	1	1
hsa-miR-3687	1	12	2	11		0.0952777	0.457814	0.186129	0.640182	1.41933	0.485281	1
hsa-miR-3688-3p	4	24	6	18		0.381111	0.915628	0.558387	1.04757	1.22105	0.754623	1
hsa-miR-3688-5p	0	2	1	0		0	0.0763023	0.0930645	0	1.07835	1	1
hsa-miR-3691-3p	0	5	0	6		0	0.190756	0	0.34919	1.63791	0.830411	1
hsa-miR-3691-5p	48	150	36	49		4.57333	5.72267	3.35032	2.85172	-1.89754	0.325962	1
hsa-miR-3692-5p	2	3	1	2		0.190555	0.114453	0.0930645	0.116397	-1.48719	0.790268	1
hsa-miR-369-3p	1	3	1	4		0.0952777	0.114453	0.0930645	0.232793	1.72945	1	1
hsa-miR-371a-5p	2	1	0	0		0.190555	0.0381512	0	0	-31.3021	0.535178	1
hsa-miR-371b-3p	1	9	0	0		0.0952777	0.34336	0	0	-34.9711	0.0317962	0.456483
hsa-miR-372-3p	2	5	1	0		0.190555	0.190756	0.0930645	0	-4.6565	0.447371	1
hsa-miR-373-3p	0	1	0	2		0	0.0381512	0	0.116397	2.43532	1	1
hsa-miR-373-5p	0	1	0	0		0	0.0381512	0	0	-4.39683	1	1
hsa-miR-374a-3p	4766	9506	5284	4556		454.094	362.665	491.753	265.152	-1.29007	0.777957	1
hsa-miR-374a-5p	2772	18147	3895	19555		264.11	692.329	362.486	1138.07	1.33982	0.192743	1
hsa-miR-374b-3p	326	1442	376	731		31.0605	55.014	34.9923	42.543	-1.22639	0.606203	1
hsa-miR-374b-5p	158	4221	294	4364		15.0539	161.036	27.361	253.978	1.61018	0.595661	1
hsa-miR-374c-3p	138	4938	292	5113		13.1483	188.39	27.1748	297.568	1.66409	0.621322	1
hsa-miR-374c-5p	12	49	18	37		1.14333	1.86941	1.67516	2.15334	1.1765	0.808522	1
hsa-miR-375	3140	16847	16926	32622		299.172	642.733	1575.21	1898.55	3.52636	0.000237003	0.0102972
hsa-miR-376c-3p	1	0	0	0		0.0952777	0	0	0	-15.5438	0.869834	1
hsa-miR-378a-3p	7700	40720	20497	36726		733.638	1553.52	1907.54	2137.39	1.70625	0.146587	1
hsa-miR-378a-5p	77	579	254	661		7.33638	22.0895	23.6384	38.4691	2.08566	2.25403e-07	2.88985e-05
hsa-miR-378b	0	9	6	6		0	0.34336	0.558387	0.34919	3.14105	0.203162	1
hsa-miR-378c	318	2453	1114	2657		30.2983	93.5848	103.674	154.633	2.11316	1.65487e-05	0.00111325
hsa-miR-378d	69	416	194	604		6.57416	15.8709	18.0545	35.1518	2.23973	9.17491e-09	1.61045e-06
hsa-miR-378e	7	31	13	28		0.666944	1.18269	1.20984	1.62955	1.49383	0.397726	1
hsa-miR-378f	5	127	13	90		0.476389	4.8452	1.20984	5.23785	1.27425	0.701421	1
hsa-miR-378g	6	36	11	21		0.571666	1.37344	1.02371	1.22216	1.11316	0.748628	1
hsa-miR-378h	0	4	1	3		0	0.152605	0.0930645	0.174595	1.40307	0.688585	1
hsa-miR-378i	0	6	1	7		0	0.228907	0.0930645	0.407388	1.86489	0.18197	1
hsa-miR-379-5p	2	0	1	0		0.190555	0	0.0930645	0	-2.73639	0.947197	1
hsa-miR-382-3p	0	0	1	0		0	0	0.0930645	0	11.2211	0.913223	1
hsa-miR-3907	0	11	3	9		0	0.419663	0.279194	0.523785	1.55312	0.121658	0.971587
hsa-miR-3909	47	223	51	140		4.47805	8.50771	4.74629	8.14777	-1.12949	0.641536	1
hsa-miR-3911	2	1	0	0		0.190555	0.0381512	0	0	-31.3021	0.535178	1
hsa-miR-3912-3p	15	90	22	76		1.42917	3.4336	2.04742	4.42307	1.31794	0.203471	1
hsa-miR-3912-5p	0	7	2	2		0	0.267058	0.186129	0.116397	1.13359	0.803537	1
hsa-miR-3913-3p	0	23	5	18		0	0.877477	0.465323	1.04757	1.99664	0.392723	1
hsa-miR-3913-5p	0	29	8	15		0	1.10638	0.744516	0.872975	1.98683	0.49091	1
hsa-miR-3916	0	3	3	2		0	0.114453	0.279194	0.116397	3.39411	0.301954	1
hsa-miR-3917	1	0	1	0		0.0952777	0	0.0930645	0	-1.38523	1	1
hsa-miR-3918	1	0	1	1		0.0952777	0	0.0930645	0.0581983	1.7391	1	1
hsa-miR-3919	1	16	0	0		0.0952777	0.610419	0	0	-58.5884	0.00205685	0.065305
hsa-miR-3922-3p	0	1	0	0		0	0.0381512	0	0	-4.39683	1	1
hsa-miR-3922-5p	0	4	2	2		0	0.152605	0.186129	0.116397	1.61752	0.725036	1
hsa-miR-3925-3p	2	4	2	2		0.190555	0.152605	0.186129	0.116397	-1.19659	1	1
hsa-miR-3927-3p	0	0	1	0		0	0	0.0930645	0	11.2211	0.913223	1
hsa-miR-3927-5p	0	1	0	3		0	0.0381512	0	0.174595	3.31252	0.543186	1
hsa-miR-3928-3p	8	35	14	19		0.762222	1.33529	1.3029	1.10577	1.11878	0.913149	1
hsa-miR-3928-5p	0	1	0	0		0	0.0381512	0	0	-4.39683	1	1
hsa-miR-3929	0	4	2	2		0	0.152605	0.186129	0.116397	1.61752	0.725036	1
hsa-miR-3934-3p	1	8	2	4		0.0952777	0.305209	0.186129	0.232793	-1.04569	1	1
hsa-miR-3934-5p	107	322	132	187		10.1947	12.2847	12.2845	10.8831	-1.12563	0.852169	1
hsa-miR-3935	0	2	0	0		0	0.0763023	0	0	-7.79092	1	1
hsa-miR-3939	7	98	9	26		0.666944	3.73881	0.837581	1.51316	-1.8943	0.0787774	0.797924
hsa-miR-3940-3p	176	396	130	90		16.7689	15.1079	12.0984	5.23785	-2.07115	0.445118	1
hsa-miR-3940-5p	0	1	1	2		0	0.0381512	0.0930645	0.116397	3.54621	0.250871	1
hsa-miR-3941	0	11	0	10		0	0.419663	0	0.581983	1.35165	0.90662	1
hsa-miR-3942-3p	85	547	155	256		8.09861	20.8687	14.425	14.8988	1.04256	0.907587	1
hsa-miR-3942-5p	20	53	24	29		1.90555	2.02201	2.23355	1.68775	-1.15796	0.849547	1
hsa-miR-3944-3p	2	18	6	19		0.190555	0.686721	0.558387	1.10577	1.77865	0.0859072	0.853301
hsa-miR-3944-5p	37	41	3	10		3.52528	1.5642	0.279194	0.581983	-9.78582	0.0341077	0.46195
hsa-miR-3960	0	1	1	0		0	0.0381512	0.0930645	0	2.03155	0.615979	1
hsa-miR-409-3p	2	1	0	0		0.190555	0.0381512	0	0	-31.3021	0.535178	1
hsa-miR-409-5p	1	2	0	0		0.0952777	0.0763023	0	0	-11.8143	0.269928	1
hsa-miR-410-3p	0	0	0	1		0	0	0	0.0581983	5.85662	1	1
hsa-miR-411-5p	0	2	0	1		0	0.0763023	0	0.0581983	-1.33028	1	1
hsa-miR-421	743	6029	1068	4941		70.7913	230.013	99.3929	287.558	1.17948	0.309252	1
hsa-miR-422a	4	13	3	7		0.381111	0.495965	0.279194	0.407388	-1.28972	0.598986	1
hsa-miR-423-3p	1987	28005	2843	20415		189.317	1068.42	264.582	1188.12	1.12768	0.797134	1
hsa-miR-423-5p	1165	2680	1786	1859		110.999	102.245	166.213	108.191	1.0842	0.919986	1
hsa-miR-424-3p	0	22	1	4		0	0.839325	0.0930645	0.232793	-2.12137	0.658719	1
hsa-miR-424-5p	12	179	6	107		1.14333	6.82906	0.558387	6.22722	-1.29753	0.739032	1
hsa-miR-425-3p	403	7543	603	3864		38.3969	287.774	56.1179	224.878	-1.10766	0.8455	1
hsa-miR-4254	0	1	4	0		0	0.0381512	0.372258	0	11.6591	0.505426	1
hsa-miR-425-5p	738	8575	1486	8638		70.315	327.146	138.294	502.717	1.55499	0.18232	1
hsa-miR-4284	17	249	48	323		1.61972	9.49964	4.4671	18.7981	2.04258	0.112131	0.964211
hsa-miR-4286	413	4921	639	3041		39.3497	187.742	59.4682	176.981	1.04074	0.880361	1
hsa-miR-4289	1	2	2	3		0.0952777	0.0763023	0.186129	0.174595	2.25915	0.727826	1
hsa-miR-429	32908	301399	57655	256147		3135.4	11498.7	5365.64	14907.3	1.31678	0.0787544	0.797924
hsa-miR-4301	1	0	0	1		0.0952777	0	0	0.0581983	-2.16471	1	1
hsa-miR-4306	2	8	2	6		0.190555	0.305209	0.186129	0.34919	1.13674	1	1
hsa-miR-4318	1	0	0	1		0.0952777	0	0	0.0581983	-2.16471	1	1
hsa-miR-4326	2	7	3	3		0.190555	0.267058	0.279194	0.174595	-1.03814	1	1
hsa-miR-4417	0	5	0	0		0	0.190756	0	0	-16.0948	0.541794	1
hsa-miR-4419b	0	3	0	0		0	0.114453	0	0	-11.1823	1	1
hsa-miR-4420	0	0	2	1		0	0	0.186129	0.0581983	21.8976	0.30772	1
hsa-miR-4421	0	0	0	1		0	0	0	0.0581983	5.85662	1	1
hsa-miR-4422	0	6	0	11		0	0.228907	0	0.640182	2.4525	0.650995	1
hsa-miR-4426	0	2	0	0		0	0.0763023	0	0	-7.79092	1	1
hsa-miR-4427	2	0	0	0		0.190555	0	0	0	-30.7052	0.820397	1
hsa-miR-4428	0	1	0	0		0	0.0381512	0	0	-4.39683	1	1
hsa-miR-4429	3	14	3	15		0.285833	0.534116	0.279194	0.872975	1.49534	0.563104	1
hsa-miR-4433a-3p	0	1	1	0		0	0.0381512	0.0930645	0	2.03155	0.615979	1
hsa-miR-4433a-5p	1	2	0	3		0.0952777	0.0763023	0	0.174595	1.08475	1	1
hsa-miR-4435	1	6	5	1		0.0952777	0.228907	0.465323	0.0581983	1.97023	0.698177	1
hsa-miR-4436b-3p	0	4	1	1		0	0.152605	0.0930645	0.0581983	-1.35739	1	1
hsa-miR-4436b-5p	0	5	0	4		0	0.190756	0	0.232793	1.14502	1	1
hsa-miR-4440	0	7	1	7		0	0.267058	0.0930645	0.407388	1.60987	0.346594	1
hsa-miR-4442	0	2	0	0		0	0.0763023	0	0	-7.79092	1	1
hsa-miR-4443	11	53	8	94		1.04805	2.02201	0.744516	5.47064	1.50157	0.586846	1
hsa-miR-4444	2	5	0	3		0.190555	0.190756	0	0.174595	-2.18851	0.422256	1
hsa-miR-4446-3p	8	49	15	27		0.762222	1.86941	1.39597	1.57135	1.10454	0.824696	1
hsa-miR-4446-5p	0	2	0	4		0	0.0763023	0	0.232793	2.41706	0.722028	1
hsa-miR-4448	0	7	0	6		0	0.267058	0	0.34919	1.24316	1	1
hsa-miR-4449	0	7	1	10		0	0.267058	0.0930645	0.581983	2.21008	0.358612	1
hsa-miR-4451	0	5	0	3		0	0.190756	0	0.174595	-1.12504	1	1
hsa-miR-4454	8963	40386	484	10441		853.974	1540.77	45.0432	607.649	-5.60501	0.0651224	0.680488
hsa-miR-4455	0	2	1	1		0	0.0763023	0.0930645	0.0581983	1.37782	1	1
hsa-miR-4457	1	7	0	2		0.0952777	0.267058	0	0.116397	-2.63357	0.220381	1
hsa-miR-4458	1	4	1	2		0.0952777	0.152605	0.0930645	0.116397	-1.15581	1	1
hsa-miR-4459	2	0	0	0		0.190555	0	0	0	-30.7052	0.820397	1
hsa-miR-4461	29	163	42	126		2.76305	6.21864	3.90871	7.33299	1.19578	0.465792	1
hsa-miR-4466	1	2	0	1		0.0952777	0.0763023	0	0.0581983	-1.91623	0.625869	1
hsa-miR-4467	0	4	0	0		0	0.152605	0	0	-14.571	0.500581	1
hsa-miR-4469	0	1	0	0		0	0.0381512	0	0	-4.39683	1	1
hsa-miR-4470	100	127	25	44		9.52777	4.8452	2.32661	2.56073	-4.36371	0.11827	0.971587
hsa-miR-4473	8	91	35	69		0.762222	3.47176	3.25726	4.01568	1.81312	0.0583065	0.638214
hsa-miR-4474-3p	5	66	26	55		0.476389	2.51798	2.41968	3.20091	1.92858	0.0326537	0.46078
hsa-miR-4474-5p	1	1	0	1		0.0952777	0.0381512	0	0.0581983	-1.94351	1	1
hsa-miR-4477a	0	1	0	0		0	0.0381512	0	0	-4.39683	1	1
hsa-miR-4477b	0	2	1	1		0	0.0763023	0.0930645	0.0581983	1.37782	1	1
hsa-miR-4478	0	4	0	1		0	0.152605	0	0.0581983	-2.48795	1	1
hsa-miR-4479	3	30	7	8		0.285833	1.14453	0.651452	0.465587	-1.25669	0.913673	1
hsa-miR-448	0	0	1	0		0	0	0.0930645	0	11.2211	0.913223	1
hsa-miR-4482-3p	0	5	0	1		0	0.190756	0	0.0581983	-3.06609	1	1
hsa-miR-4482-5p	1	1	0	3		0.0952777	0.0381512	0	0.174595	1.03167	1	1
hsa-miR-4483	0	0	0	1		0	0	0	0.0581983	5.85662	1	1
hsa-miR-4484	50	618	98	483		4.76389	23.5774	9.12032	28.1098	1.30461	0.354674	1
hsa-miR-4485-3p	40	278	366	1145		3.81111	10.606	34.0616	66.6371	6.79541	3.67479e-77	6.06709e-74
hsa-miR-4485-5p	2	3	0	7		0.190555	0.114453	0	0.407388	-1.20848	0.891497	1
hsa-miR-4488	0	0	24	19		0	0	2.23355	1.10577	309.047	0.00141619	0.0497474
hsa-miR-4489	0	1	0	0		0	0.0381512	0	0	-4.39683	1	1
hsa-miR-4491	0	0	0	1		0	0	0	0.0581983	5.85662	1	1
hsa-miR-4492	0	1	0	0		0	0.0381512	0	0	-4.39683	1	1
hsa-miR-4497	0	1	8	16		0	0.0381512	0.744516	0.931173	28.0074	2.15625e-06	0.000169522
hsa-miR-4498	1	17	1	5		0.0952777	0.64857	0.0930645	0.290992	-2.05605	0.305985	1
hsa-miR-449a	2	27	8	33		0.190555	1.03008	0.744516	1.92054	2.01349	0.00824019	0.176683
hsa-miR-449b-3p	0	1	0	0		0	0.0381512	0	0	-4.39683	1	1
hsa-miR-449b-5p	0	7	1	16		0	0.267058	0.0930645	0.931173	3.3157	0.257353	1
hsa-miR-449c-3p	0	4	1	1		0	0.152605	0.0930645	0.0581983	-1.35739	1	1
hsa-miR-449c-5p	6	97	22	63		0.571666	3.70066	2.04742	3.66649	1.36913	0.270446	1
hsa-miR-4502	3	3	0	3		0.285833	0.114453	0	0.174595	-3.65534	0.484538	1
hsa-miR-4504	17	37	25	19		1.61972	1.41159	2.32661	1.10577	-1.0038	1	1
hsa-miR-4507	0	0	0	1		0	0	0	0.0581983	5.85662	1	1
hsa-miR-4508	2	9	4	8		0.190555	0.34336	0.372258	0.465587	1.54588	0.485281	1
hsa-miR-450a-1-3p	0	0	1	0		0	0	0.0930645	0	11.2211	0.913223	1
hsa-miR-450a-2-3p	0	0	1	0		0	0	0.0930645	0	11.2211	0.913223	1
hsa-miR-450a-5p	24	120	23	68		2.28667	4.57814	2.14048	3.95749	-1.21369	0.424682	1
hsa-miR-450b-5p	36	128	29	39		3.43	4.88335	2.69887	2.26973	-1.84565	0.321351	1
hsa-miR-4510	0	1	1	0		0	0.0381512	0.0930645	0	2.03155	0.615979	1
hsa-miR-4511	12	57	18	28		1.14333	2.17462	1.67516	1.62955	-1.03884	0.964727	1
hsa-miR-4512	1	36	0	13		0.0952777	1.37344	0	0.756578	-1.95909	0.591578	1
hsa-miR-4515	1	27	1	9		0.0952777	1.03008	0.0930645	0.523785	-1.80026	0.428239	1
hsa-miR-4516	0	0	4	2		0	0	0.372258	0.116397	45.9743	0.145858	1
hsa-miR-4517	20	136	26	110		1.90555	5.18856	2.41968	6.40182	1.22294	0.326361	1
hsa-miR-4519	0	1	0	0		0	0.0381512	0	0	-4.39683	1	1
hsa-miR-451a	0	4	0	4		0	0.152605	0	0.232793	1.37419	1	1
hsa-miR-4520-2-3p	1	0	0	0		0.0952777	0	0	0	-15.5438	0.869834	1
hsa-miR-4520-5p	0	0	1	0		0	0	0.0930645	0	11.2211	0.913223	1
hsa-miR-4521	814	7481	374	4926		77.5561	285.409	34.8061	286.685	-1.36758	0.631089	1
hsa-miR-4522	1	2	0	1		0.0952777	0.0763023	0	0.0581983	-1.91623	0.625869	1
hsa-miR-4523	4	71	7	32		0.381111	2.70873	0.651452	1.86235	-1.22646	0.714763	1
hsa-miR-452-3p	2	23	0	22		0.190555	0.877477	0	1.28036	-1.02584	1	1
hsa-miR-4525	0	0	1	0		0	0	0.0930645	0	11.2211	0.913223	1
hsa-miR-452-5p	14462	88445	8325	31730		1377.91	3374.28	774.762	1846.63	-2.06676	5.47614e-07	6.02741e-05
hsa-miR-4531	0	4	2	1		0	0.152605	0.186129	0.0581983	1.69938	0.548656	1
hsa-miR-4532	0	2	32	33		0	0.0763023	2.97807	1.92054	59.9685	0.000188117	0.00862726
hsa-miR-454-3p	740	5857	1349	4608		70.5055	223.451	125.544	268.178	1.28371	0.000582392	0.0234519
hsa-miR-454-5p	44	542	64	221		4.19222	20.6779	5.95613	12.8618	-1.27947	0.307763	1
hsa-miR-455-3p	228	2806	665	3650		21.7233	107.052	61.8879	212.424	2.0952	0.0245753	0.380764
hsa-miR-455-5p	242	2518	625	2689		23.0572	96.0646	58.1653	156.495	1.76908	0.00201916	0.065305
hsa-miR-4634	0	0	0	4		0	0	0	0.232793	16.073	0.637805	1
hsa-miR-4635	1	11	1	6		0.0952777	0.419663	0.0930645	0.34919	-1.19347	1	1
hsa-miR-4637	5	17	2	17		0.476389	0.64857	0.186129	0.989372	-1.11778	0.746343	1
hsa-miR-4638-3p	6	19	6	9		0.571666	0.724872	0.558387	0.523785	-1.31419	0.718455	1
hsa-miR-4638-5p	1	3	0	1		0.0952777	0.114453	0	0.0581983	-2.49691	0.625869	1
hsa-miR-4639-3p	0	1	0	1		0	0.0381512	0	0.0581983	1.33201	1	1
hsa-miR-4639-5p	3	5	2	6		0.285833	0.190756	0.186129	0.34919	1.03284	1	1
hsa-miR-4640-3p	4	9	0	3		0.381111	0.34336	0	0.174595	-5.02024	0.147701	1
hsa-miR-4640-5p	1	1	0	3		0.0952777	0.0381512	0	0.174595	1.03167	1	1
hsa-miR-4641	0	0	1	0		0	0	0.0930645	0	11.2211	0.913223	1
hsa-miR-4642	0	4	0	0		0	0.152605	0	0	-14.571	0.500581	1
hsa-miR-4644	1	7	1	3		0.0952777	0.267058	0.0930645	0.174595	-1.37934	1	1
hsa-miR-4645-3p	4	16	3	10		0.381111	0.610419	0.279194	0.581983	-1.08139	0.694276	1
hsa-miR-4645-5p	0	1	0	1		0	0.0381512	0	0.0581983	1.33201	1	1
hsa-miR-4646-3p	0	3	0	0		0	0.114453	0	0	-11.1823	1	1
hsa-miR-4646-5p	1	0	0	0		0.0952777	0	0	0	-15.5438	0.869834	1
hsa-miR-4647	0	3	1	2		0	0.114453	0.0930645	0.116397	1.39435	0.625869	1
hsa-miR-4648	1	6	0	3		0.0952777	0.228907	0	0.174595	-1.59514	0.455024	1
hsa-miR-4650-3p	0	0	0	1		0	0	0	0.0581983	5.85662	1	1
hsa-miR-4651	2	3	3	0		0.190555	0.114453	0.279194	0	-1.12897	1	1
hsa-miR-4652-3p	0	14	3	8		0	0.534116	0.279194	0.465587	1.4411	0.505265	1
hsa-miR-4652-5p	16	73	31	30		1.52444	2.78503	2.885	1.74595	1.10132	0.897749	1
hsa-miR-4653-3p	0	2	2	0		0	0.0763023	0.186129	0	3.213	0.727263	1
hsa-miR-4653-5p	0	2	2	4		0	0.0763023	0.186129	0.232793	3.87715	0.126524	0.971587
hsa-miR-4654	0	2	0	0		0	0.0763023	0	0	-7.79092	1	1
hsa-miR-4655-3p	0	4	0	0		0	0.152605	0	0	-14.571	0.500581	1
hsa-miR-4655-5p	2	1	1	3		0.190555	0.0381512	0.0930645	0.174595	-1.16332	1	1
hsa-miR-4657	0	6	0	1		0	0.228907	0	0.0581983	-3.35587	0.677347	1
hsa-miR-4658	0	1	1	0		0	0.0381512	0.0930645	0	2.03155	0.615979	1
hsa-miR-4659a-3p	2	13	0	16		0.190555	0.495965	0	0.931173	1.01764	1	1
hsa-miR-4659a-5p	0	3	0	0		0	0.114453	0	0	-11.1823	1	1
hsa-miR-4660	1	2	0	2		0.0952777	0.0763023	0	0.116397	-1.08076	0.633381	1
hsa-miR-4661-3p	0	3	0	3		0	0.114453	0	0.174595	1.36898	1	1
hsa-miR-4661-5p	1	5	0	1		0.0952777	0.190756	0	0.0581983	-3.65686	0.376449	1
hsa-miR-4662a-5p	0	3	0	3		0	0.114453	0	0.174595	1.36898	1	1
hsa-miR-4663	0	2	0	0		0	0.0763023	0	0	-7.79092	1	1
hsa-miR-4664-3p	16	112	19	47		1.52444	4.27293	1.76823	2.73532	-1.35071	0.118053	0.971587
hsa-miR-4664-5p	4	46	8	21		0.381111	1.75495	0.744516	1.22216	-1.19384	0.794075	1
hsa-miR-4665-5p	1	21	1	1		0.0952777	0.801174	0.0930645	0.0581983	-6.57009	0.0238135	0.380764
hsa-miR-4666a-5p	5	6	3	4		0.476389	0.228907	0.279194	0.232793	-1.83203	0.65867	1
hsa-miR-4667-3p	0	1	0	0		0	0.0381512	0	0	-4.39683	1	1
hsa-miR-4667-5p	0	5	0	1		0	0.190756	0	0.0581983	-3.06609	1	1
hsa-miR-4668-3p	0	0	1	2		0	0	0.0930645	0.116397	15.5921	0.250871	1
hsa-miR-4668-5p	0	1	1	1		0	0.0381512	0.0930645	0.0581983	2.44142	0.500581	1
hsa-miR-4669	3	5	4	5		0.285833	0.190756	0.372258	0.290992	1.23003	1	1
hsa-miR-4670-5p	0	0	1	0		0	0	0.0930645	0	11.2211	0.913223	1
hsa-miR-4671-3p	1	0	0	1		0.0952777	0	0	0.0581983	-2.16471	1	1
hsa-miR-4672	0	4	4	3		0	0.152605	0.372258	0.174595	3.73852	0.187664	1
hsa-miR-4673	0	4	0	0		0	0.152605	0	0	-14.571	0.500581	1
hsa-miR-4674	0	0	0	1		0	0	0	0.0581983	5.85662	1	1
hsa-miR-4676-3p	9	23	6	15		0.857499	0.877477	0.558387	0.872975	-1.4737	0.53727	1
hsa-miR-4676-5p	1	7	1	5		0.0952777	0.267058	0.0930645	0.290992	1.06852	1	1
hsa-miR-4677-3p	50	182	50	89		4.76389	6.94351	4.65323	5.17965	-1.35844	0.54788	1
hsa-miR-4677-5p	3	19	3	16		0.285833	0.724872	0.279194	0.931173	1.22547	0.857992	1
hsa-miR-4679	1	2	1	0		0.0952777	0.0763023	0.0930645	0	-1.95222	1	1
hsa-miR-4680-3p	0	2	3	1		0	0.0763023	0.279194	0.0581983	4.80394	0.43228	1
hsa-miR-4682	0	0	0	2		0	0	0	0.116397	10.7077	1	1
hsa-miR-4683	0	0	1	0		0	0	0.0930645	0	11.2211	0.913223	1
hsa-miR-4684-5p	0	0	0	1		0	0	0	0.0581983	5.85662	1	1
hsa-miR-4685-3p	1	5	5	4		0.0952777	0.190756	0.465323	0.232793	2.54444	0.321657	1
hsa-miR-4686	2	5	3	5		0.190555	0.190756	0.279194	0.290992	1.55514	0.81869	1
hsa-miR-4687-3p	3	28	2	10		0.285833	1.06823	0.186129	0.581983	-1.79334	0.142596	1
hsa-miR-4687-5p	3	10	3	7		0.285833	0.381512	0.279194	0.407388	1.08566	1	1
hsa-miR-4688	1	3	4	0		0.0952777	0.114453	0.372258	0	2.01933	0.856838	1
hsa-miR-4689	8	32	3	18		0.762222	1.22084	0.279194	1.04757	-1.6491	0.242226	1
hsa-miR-4690-3p	8	63	9	41		0.762222	2.40352	0.837581	2.38613	1.00102	1	1
hsa-miR-4690-5p	1	6	0	2		0.0952777	0.228907	0	0.116397	-2.31698	0.220381	1
hsa-miR-4691-3p	0	1	1	1		0	0.0381512	0.0930645	0.0581983	2.44142	0.500581	1
hsa-miR-4692	0	1	0	0		0	0.0381512	0	0	-4.39683	1	1
hsa-miR-4695-3p	1	2	1	3		0.0952777	0.0763023	0.0930645	0.174595	1.82168	1	1
hsa-miR-4695-5p	1	0	0	2		0.0952777	0	0	0.116397	-1.33197	1	1
hsa-miR-4697-3p	0	0	2	1		0	0	0.186129	0.0581983	21.8976	0.30772	1
hsa-miR-4698	1	1	0	0		0.0952777	0.0381512	0	0	-12.8485	0.621212	1
hsa-miR-4700-3p	1	0	0	0		0.0952777	0	0	0	-15.5438	0.869834	1
hsa-miR-4700-5p	2	3	0	0		0.190555	0.114453	0	0	-29.4521	0.19595	1
hsa-miR-4701-3p	0	1	2	2		0	0.0381512	0.186129	0.116397	5.11399	0.15644	1
hsa-miR-4701-5p	4	0	1	4		0.381111	0	0.0930645	0.232793	-2.31713	0.699442	1
hsa-miR-4705	0	0	0	1		0	0	0	0.0581983	5.85662	1	1
hsa-miR-4706	1	1	1	0		0.0952777	0.0381512	0.0930645	0	-1.56501	1	1
hsa-miR-4707-3p	0	8	0	4		0	0.305209	0	0.232793	-1.28343	1	1
hsa-miR-4707-5p	2	1	0	0		0.190555	0.0381512	0	0	-31.3021	0.535178	1
hsa-miR-4708-3p	0	20	4	6		0	0.763023	0.372258	0.34919	1.23746	0.758405	1
hsa-miR-4708-5p	0	2	0	3		0	0.0763023	0	0.174595	1.94063	1	1
hsa-miR-4709-3p	0	0	0	1		0	0	0	0.0581983	5.85662	1	1
hsa-miR-4709-5p	0	0	1	0		0	0	0.0930645	0	11.2211	0.913223	1
hsa-miR-4710	2	12	1	8		0.190555	0.457814	0.0930645	0.465587	-1.0904	0.805422	1
hsa-miR-4712-5p	0	0	0	1		0	0	0	0.0581983	5.85662	1	1
hsa-miR-4713-3p	1	22	3	10		0.0952777	0.839325	0.279194	0.581983	-1.22668	1	1
hsa-miR-4713-5p	71	590	170	286		6.76472	22.5092	15.821	16.6447	1.21139	0.5727	1
hsa-miR-4714-3p	0	1	1	2		0	0.0381512	0.0930645	0.116397	3.54621	0.250871	1
hsa-miR-4714-5p	1	3	2	1		0.0952777	0.114453	0.186129	0.0581983	1.14896	1	1
hsa-miR-4716-3p	1	0	0	0		0.0952777	0	0	0	-15.5438	0.869834	1
hsa-miR-4717-3p	4	7	2	2		0.381111	0.267058	0.186129	0.116397	-2.59854	0.452118	1
hsa-miR-4717-5p	5	13	4	5		0.476389	0.495965	0.372258	0.290992	-1.65589	0.596377	1
hsa-miR-4722-3p	0	1	0	0		0	0.0381512	0	0	-4.39683	1	1
hsa-miR-4722-5p	0	0	0	1		0	0	0	0.0581983	5.85662	1	1
hsa-miR-4723-3p	0	0	0	4		0	0	0	0.232793	16.073	0.637805	1
hsa-miR-4723-5p	2	4	1	2		0.190555	0.152605	0.0930645	0.116397	-1.57216	0.766753	1
hsa-miR-4724-3p	0	1	0	0		0	0.0381512	0	0	-4.39683	1	1
hsa-miR-4724-5p	1	7	4	5		0.0952777	0.267058	0.372258	0.290992	1.6854	0.479357	1
hsa-miR-4725-5p	0	1	0	0		0	0.0381512	0	0	-4.39683	1	1
hsa-miR-4726-3p	3	9	6	5		0.285833	0.34336	0.558387	0.290992	1.32217	0.920199	1
hsa-miR-4726-5p	14	36	9	26		1.33389	1.37344	0.837581	1.51316	-1.47158	0.502124	1
hsa-miR-4727-3p	2	1	0	0		0.190555	0.0381512	0	0	-31.3021	0.535178	1
hsa-miR-4728-3p	2	27	14	40		0.190555	1.03008	1.3029	2.32793	2.66735	6.76389e-05	0.00385075
hsa-miR-4728-5p	2	1	1	0		0.190555	0.0381512	0.0930645	0	-2.97142	0.838856	1
hsa-miR-4729	0	0	1	0		0	0	0.0930645	0	11.2211	0.913223	1
hsa-miR-4730	0	1	0	0		0	0.0381512	0	0	-4.39683	1	1
hsa-miR-4733-3p	0	7	3	7		0	0.267058	0.279194	0.407388	2.00988	0.148798	1
hsa-miR-4733-5p	0	4	0	3		0	0.152605	0	0.174595	1.06857	1	1
hsa-miR-4734	0	2	3	2		0	0.0763023	0.279194	0.116397	4.7132	0.300039	1
hsa-miR-4738-3p	1	4	1	0		0.0952777	0.152605	0.0930645	0	-3.06941	0.688585	1
hsa-miR-4740-3p	2	0	0	0		0.190555	0	0	0	-30.7052	0.820397	1
hsa-miR-4740-5p	0	1	0	2		0	0.0381512	0	0.116397	2.43532	1	1
hsa-miR-4741	3	20	5	4		0.285833	0.763023	0.465323	0.232793	-1.48442	0.71613	1
hsa-miR-4742-3p	1	27	2	14		0.0952777	1.03008	0.186129	0.814777	-1.14652	1	1
hsa-miR-4742-5p	9	20	0	21		0.857499	0.763023	0	1.22216	-2.41313	0.544138	1
hsa-miR-4743-5p	2	1	0	1		0.190555	0.0381512	0	0.0581983	-5.97002	0.644159	1
hsa-miR-4744	0	1	0	0		0	0.0381512	0	0	-4.39683	1	1
hsa-miR-4745-3p	0	2	0	2		0	0.0763023	0	0.116397	1.37438	1	1
hsa-miR-4745-5p	7	12	2	2		0.666944	0.457814	0.186129	0.116397	-4.78671	0.192296	1
hsa-miR-4746-3p	0	1	0	0		0	0.0381512	0	0	-4.39683	1	1
hsa-miR-4746-5p	8	36	5	20		0.762222	1.37344	0.465323	1.16397	-1.3184	0.293649	1
hsa-miR-4747-3p	3	8	5	7		0.285833	0.305209	0.465323	0.407388	1.42197	0.79491	1
hsa-miR-4747-5p	1	3	0	2		0.0952777	0.114453	0	0.116397	-1.3657	0.625869	1
hsa-miR-4748	0	2	0	1		0	0.0763023	0	0.0581983	-1.33028	1	1
hsa-miR-4749-3p	0	1	3	2		0	0.0381512	0.279194	0.116397	8.12207	0.125231	0.971587
hsa-miR-4749-5p	1	5	1	3		0.0952777	0.190756	0.0930645	0.174595	-1.04758	1	1
hsa-miR-4750-3p	1	5	0	4		0.0952777	0.190756	0	0.232793	-1.0502	1	1
hsa-miR-4750-5p	1	13	7	14		0.0952777	0.495965	0.651452	0.814777	2.13696	0.021037	0.35083
hsa-miR-4752	1	0	0	2		0.0952777	0	0	0.116397	-1.33197	1	1
hsa-miR-4753-3p	0	2	0	2		0	0.0763023	0	0.116397	1.37438	1	1
hsa-miR-4753-5p	0	9	1	4		0	0.34336	0.0930645	0.232793	-1.21299	1	1
hsa-miR-4754	1	4	2	4		0.0952777	0.152605	0.186129	0.232793	1.67614	0.510087	1
hsa-miR-4755-3p	1	2	3	2		0.0952777	0.0763023	0.279194	0.116397	2.36304	0.679434	1
hsa-miR-4755-5p	1	8	5	2		0.0952777	0.305209	0.465323	0.116397	1.70293	0.717863	1
hsa-miR-4756-5p	9	20	4	7		0.857499	0.763023	0.372258	0.407388	-2.59902	0.261402	1
hsa-miR-4757-3p	0	1	0	0		0	0.0381512	0	0	-4.39683	1	1
hsa-miR-4757-5p	0	1	0	0		0	0.0381512	0	0	-4.39683	1	1
hsa-miR-4758-3p	5	29	17	24		0.476389	1.10638	1.5821	1.39676	1.93202	0.202681	1
hsa-miR-4758-5p	1	5	1	1		0.0952777	0.190756	0.0930645	0.0581983	-1.99514	0.688585	1
hsa-miR-4761-3p	1	0	0	2		0.0952777	0	0	0.116397	-1.33197	1	1
hsa-miR-4761-5p	4	71	2	18		0.381111	2.70873	0.186129	1.04757	-2.45088	0.122011	0.971587
hsa-miR-4762-3p	0	3	0	4		0	0.114453	0	0.232793	1.73993	1	1
hsa-miR-4762-5p	0	2	0	2		0	0.0763023	0	0.116397	1.37438	1	1
hsa-miR-4763-3p	4	4	2	1		0.381111	0.152605	0.186129	0.0581983	-2.8073	0.563452	1
hsa-miR-4763-5p	0	3	0	2		0	0.114453	0	0.116397	-1.04433	1	1
hsa-miR-4764-3p	0	0	0	2		0	0	0	0.116397	10.7077	1	1
hsa-miR-4765	1	3	0	3		0.0952777	0.114453	0	0.174595	1.06358	1	1
hsa-miR-4766-3p	5	67	3	48		0.476389	2.55613	0.279194	2.79352	-1.09411	0.937136	1
hsa-miR-4766-5p	0	3	0	4		0	0.114453	0	0.232793	1.73993	1	1
hsa-miR-4767	2	4	1	4		0.190555	0.152605	0.0930645	0.232793	1.08649	1	1
hsa-miR-4768-3p	0	1	1	0		0	0.0381512	0.0930645	0	2.03155	0.615979	1
hsa-miR-4768-5p	0	9	2	10		0	0.34336	0.186129	0.581983	1.88121	0.0947189	0.909191
hsa-miR-4769-3p	0	4	0	2		0	0.152605	0	0.116397	-1.3608	1	1
hsa-miR-4774-3p	1	0	0	0		0.0952777	0	0	0	-15.5438	0.869834	1
hsa-miR-4774-5p	2	12	0	8		0.190555	0.457814	0	0.465587	-1.61232	0.643846	1
hsa-miR-4775	8	75	23	56		0.762222	2.86134	2.14048	3.25911	1.38047	0.0486074	0.569155
hsa-miR-4777-3p	0	1	0	0		0	0.0381512	0	0	-4.39683	1	1
hsa-miR-4778-3p	1	12	1	9		0.0952777	0.457814	0.0930645	0.523785	1.09605	1	1
hsa-miR-4778-5p	0	7	3	9		0	0.267058	0.279194	0.523785	2.40102	0.0234423	0.379444
hsa-miR-4779	0	1	0	0		0	0.0381512	0	0	-4.39683	1	1
hsa-miR-4781-3p	3	2	2	2		0.285833	0.0763023	0.186129	0.116397	-1.64857	0.829675	1
hsa-miR-4781-5p	0	0	0	1		0	0	0	0.0581983	5.85662	1	1
hsa-miR-4782-3p	0	1	0	0		0	0.0381512	0	0	-4.39683	1	1
hsa-miR-4782-5p	1	6	0	2		0.0952777	0.228907	0	0.116397	-2.31698	0.220381	1
hsa-miR-4783-3p	0	9	0	2		0	0.34336	0	0.116397	-2.55644	0.562528	1
hsa-miR-4786-3p	0	1	0	1		0	0.0381512	0	0.0581983	1.33201	1	1
hsa-miR-4786-5p	1	7	0	2		0.0952777	0.267058	0	0.116397	-2.63357	0.220381	1
hsa-miR-4787-3p	1	16	7	8		0.0952777	0.610419	0.651452	0.465587	1.6662	0.38488	1
hsa-miR-4787-5p	0	0	1	0		0	0	0.0930645	0	11.2211	0.913223	1
hsa-miR-4788	1	0	0	0		0.0952777	0	0	0	-15.5438	0.869834	1
hsa-miR-4789-3p	0	5	1	10		0	0.190756	0.0930645	0.581983	2.96141	0.175859	1
hsa-miR-4789-5p	1	1	0	1		0.0952777	0.0381512	0	0.0581983	-1.94351	1	1
hsa-miR-4791	538	1080	780	832		51.2594	41.2033	72.5903	48.421	1.06215	0.943516	1
hsa-miR-4792	1	0	1	6		0.0952777	0	0.0930645	0.34919	7.92413	0.291342	1
hsa-miR-4793-3p	1	10	1	0		0.0952777	0.381512	0.0930645	0	-6.53225	0.18197	1
hsa-miR-4795-3p	0	0	0	2		0	0	0	0.116397	10.7077	1	1
hsa-miR-4795-5p	0	3	0	1		0	0.114453	0	0.0581983	-1.90934	1	1
hsa-miR-4796-3p	1	10	7	27		0.0952777	0.381512	0.651452	1.57135	4.32604	9.52715e-05	0.00507398
hsa-miR-4796-5p	3	5	1	6		0.285833	0.190756	0.0930645	0.34919	-1.24799	0.862102	1
hsa-miR-4797-3p	1	7	0	2		0.0952777	0.267058	0	0.116397	-2.63357	0.220381	1
hsa-miR-4797-5p	6	27	6	10		0.571666	1.03008	0.558387	0.581983	-1.47553	0.420351	1
hsa-miR-4799-5p	0	3	1	5		0	0.114453	0.0930645	0.290992	2.69458	0.220381	1
hsa-miR-4802-3p	67	402	126	187		6.38361	15.3368	11.7261	10.8831	1.07237	0.874949	1
hsa-miR-4802-5p	11	86	9	84		1.04805	3.281	0.837581	4.88866	1.13092	0.869003	1
hsa-miR-4804-3p	11	14	3	18		1.04805	0.534116	0.279194	1.04757	-1.97797	0.465431	1
hsa-miR-4804-5p	0	5	1	4		0	0.190756	0.0930645	0.232793	1.4084	0.688585	1
hsa-miR-483-3p	21	168	71	260		2.00083	6.40939	6.60758	15.1316	2.48243	1.21325e-12	4.00615e-10
hsa-miR-483-5p	40	72	95	130		3.81111	2.74688	8.84113	7.56578	1.92436	0.436253	1
hsa-miR-484	2123	10485	2174	8505		202.275	400.015	202.322	494.977	-1.0489	0.84643	1
hsa-miR-485-5p	0	0	0	2		0	0	0	0.116397	10.7077	1	1
hsa-miR-486-3p	0	1	0	0		0	0.0381512	0	0	-4.39683	1	1
hsa-miR-486-5p	20	40	16	25		1.90555	1.52605	1.48903	1.45496	-1.50072	0.609837	1
hsa-miR-487a-3p	0	0	0	1		0	0	0	0.0581983	5.85662	1	1
hsa-miR-488-3p	0	1	0	1		0	0.0381512	0	0.0581983	1.33201	1	1
hsa-miR-488-5p	1	0	0	0		0.0952777	0	0	0	-15.5438	0.869834	1
hsa-miR-489-3p	0	3	0	10		0	0.114453	0	0.581983	3.92807	0.463055	1
hsa-miR-491-3p	16	82	11	30		1.52444	3.12839	1.02371	1.74595	-1.77005	0.0344154	0.46195
hsa-miR-491-5p	18	66	19	69		1.715	2.51798	1.76823	4.01568	1.14823	0.853684	1
hsa-miR-492	0	3	0	6		0	0.114453	0	0.34919	2.4745	0.601015	1
hsa-miR-494-3p	0	0	0	1		0	0	0	0.0581983	5.85662	1	1
hsa-miR-497-3p	0	4	0	0		0	0.152605	0	0	-14.571	0.500581	1
hsa-miR-497-5p	3	24	4	9		0.285833	0.915628	0.372258	0.523785	-1.44165	0.465748	1
hsa-miR-498	1	42	1	10		0.0952777	1.60235	0.0930645	0.581983	-2.30426	0.375634	1
hsa-miR-4999-3p	0	3	4	0		0	0.114453	0.372258	0	5.09605	0.623096	1
hsa-miR-4999-5p	1	13	3	6		0.0952777	0.495965	0.279194	0.34919	-1.08116	1	1
hsa-miR-499a-3p	0	2	0	1		0	0.0763023	0	0.0581983	-1.33028	1	1
hsa-miR-499a-5p	9	77	23	102		0.857499	2.93764	2.14048	5.93623	2.05449	5.36512e-05	0.0031635
hsa-miR-499b-3p	2	3	0	2		0.190555	0.114453	0	0.116397	-2.99205	0.408738	1
hsa-miR-499b-5p	0	1	0	0		0	0.0381512	0	0	-4.39683	1	1
hsa-miR-5000-3p	49	102	47	39		4.66861	3.89142	4.37403	2.26973	-1.51286	0.659586	1
hsa-miR-5000-5p	0	6	1	3		0	0.228907	0.0930645	0.174595	-1.04383	1	1
hsa-miR-5001-3p	4	64	8	73		0.381111	2.44167	0.744516	4.24848	1.6665	0.389123	1
hsa-miR-5001-5p	2	0	1	3		0.190555	0	0.0930645	0.174595	-1.04205	1	1
hsa-miR-5002-5p	0	1	0	0		0	0.0381512	0	0	-4.39683	1	1
hsa-miR-5003-3p	1	0	0	0		0.0952777	0	0	0	-15.5438	0.869834	1
hsa-miR-5003-5p	0	0	0	1		0	0	0	0.0581983	5.85662	1	1
hsa-miR-5004-3p	1	6	1	0		0.0952777	0.228907	0.0930645	0	-4.22553	0.455024	1
hsa-miR-5004-5p	0	1	0	1		0	0.0381512	0	0.0581983	1.33201	1	1
hsa-miR-5006-3p	6	7	3	6		0.571666	0.267058	0.279194	0.34919	-1.87602	0.576301	1
hsa-miR-5006-5p	0	1	0	0		0	0.0381512	0	0	-4.39683	1	1
hsa-miR-5008-3p	1	0	0	0		0.0952777	0	0	0	-15.5438	0.869834	1
hsa-miR-5009-5p	5	17	6	7		0.476389	0.64857	0.558387	0.407388	-1.23885	0.853142	1
hsa-miR-500a-3p	497	526	561	422		47.353	20.0675	52.2092	24.5597	-1.17791	0.885346	1
hsa-miR-500a-5p	104	434	115	355		9.90888	16.5576	10.7024	20.6604	-1.01582	0.946879	1
hsa-miR-500b-3p	16	16	3	8		1.52444	0.610419	0.279194	0.465587	-4.59651	0.159942	1
hsa-miR-5010-3p	4	54	28	37		0.381111	2.06016	2.60581	2.15334	2.29187	0.112049	0.964211
hsa-miR-5010-5p	0	1	1	1		0	0.0381512	0.0930645	0.0581983	2.44142	0.500581	1
hsa-miR-501-3p	947	734	265	543		90.228	28.003	24.6621	31.6017	-3.49618	0.246535	1
hsa-miR-501-5p	10	193	22	206		0.952777	7.36317	2.04742	11.9889	1.66675	0.430481	1
hsa-miR-502-3p	171	732	242	652		16.2925	27.9266	22.5216	37.9453	1.16347	0.654332	1
hsa-miR-502-5p	6	58	10	39		0.571666	2.21277	0.930645	2.26973	1.09551	0.748621	1
hsa-miR-503-3p	0	1	0	0		0	0.0381512	0	0	-4.39683	1	1
hsa-miR-503-5p	29	242	9	81		2.76305	9.23258	0.837581	4.71406	-2.46624	0.0406148	0.500334
hsa-miR-505-3p	5	19	6	17		0.476389	0.724872	0.558387	0.989372	1.32905	0.657119	1
hsa-miR-505-5p	0	2	0	1		0	0.0763023	0	0.0581983	-1.33028	1	1
hsa-miR-506-3p	1	1	0	0		0.0952777	0.0381512	0	0	-12.8485	0.621212	1
hsa-miR-506-5p	0	1	0	0		0	0.0381512	0	0	-4.39683	1	1
hsa-miR-508-3p	0	0	1	0		0	0	0.0930645	0	11.2211	0.913223	1
hsa-miR-5087	0	0	0	2		0	0	0	0.116397	10.7077	1	1
hsa-miR-5088-3p	2	7	0	8		0.190555	0.267058	0	0.465587	-1.29726	0.882847	1
hsa-miR-5088-5p	3	3	2	1		0.285833	0.114453	0.186129	0.0581983	-2.05281	0.728919	1
hsa-miR-5089-5p	0	1	0	0		0	0.0381512	0	0	-4.39683	1	1
hsa-miR-5090	3	1	0	4		0.285833	0.0381512	0	0.232793	-3.1412	0.727019	1
hsa-miR-5091	1	9	0	1		0.0952777	0.34336	0	0.0581983	-5.97121	0.0317962	0.456483
hsa-miR-5092	2	17	4	9		0.190555	0.64857	0.372258	0.523785	-1.01872	1	1
hsa-miR-509-3-5p	0	0	0	1		0	0	0	0.0581983	5.85662	1	1
hsa-miR-509-3p	0	0	0	1		0	0	0	0.0581983	5.85662	1	1
hsa-miR-5094	392	599	130	175		37.3489	22.8525	12.0984	10.1847	-3.6872	0.149167	1
hsa-miR-5095	0	10	1	3		0	0.381512	0.0930645	0.174595	-1.4786	1	1
hsa-miR-509-5p	1	2	0	0		0.0952777	0.0763023	0	0	-11.8143	0.269928	1
hsa-miR-5096	3	54	1	23		0.285833	2.06016	0.0930645	1.33856	-1.72055	0.51423	1
hsa-miR-5100	22	151	47	101		2.09611	5.76082	4.37403	5.87803	1.29174	0.305882	1
hsa-miR-511-3p	0	4	3	6		0	0.152605	0.279194	0.34919	3.07757	0.0400462	0.497115
hsa-miR-512-3p	16	207	8	57		1.52444	7.89729	0.744516	3.3173	-2.36264	0.0384276	0.495656
hsa-miR-512-5p	0	28	1	13		0	1.06823	0.0930645	0.756578	-1.12554	1	1
hsa-miR-513b-5p	0	1	0	0		0	0.0381512	0	0	-4.39683	1	1
hsa-miR-514a-3p	2	9	0	2		0.190555	0.34336	0	0.116397	-3.59465	0.0400462	0.497115
hsa-miR-514a-5p	0	0	0	2		0	0	0	0.116397	10.7077	1	1
hsa-miR-515-5p	7	27	5	17		0.666944	1.03008	0.465323	0.989372	-1.20243	0.557954	1
hsa-miR-516a-5p	0	10	1	8		0	0.381512	0.0930645	0.465587	1.38067	0.670411	1
hsa-miR-516b-5p	4	19	2	5		0.381111	0.724872	0.186129	0.290992	-2.2699	0.0554701	0.623928
hsa-miR-517a-3p	1	17	0	10		0.0952777	0.64857	0	0.581983	-1.39301	0.811765	1
hsa-miR-517b-3p	2	15	0	10		0.190555	0.572267	0	0.581983	-1.56065	0.641151	1
hsa-miR-517c-3p	0	2	0	2		0	0.0763023	0	0.116397	1.37438	1	1
hsa-miR-5187-3p	0	0	0	1		0	0	0	0.0581983	5.85662	1	1
hsa-miR-5187-5p	0	2	1	0		0	0.0763023	0.0930645	0	1.07835	1	1
hsa-miR-5188	0	1	0	1		0	0.0381512	0	0.0581983	1.33201	1	1
hsa-miR-5189-3p	1	3	0	2		0.0952777	0.114453	0	0.116397	-1.3657	0.625869	1
hsa-miR-5189-5p	0	3	4	4		0	0.114453	0.372258	0.232793	4.74585	0.0956964	0.913264
hsa-miR-518a-3p	0	2	0	0		0	0.0763023	0	0	-7.79092	1	1
hsa-miR-518a-5p	0	2	0	0		0	0.0763023	0	0	-7.79092	1	1
hsa-miR-518b	3	13	1	2		0.285833	0.495965	0.0930645	0.116397	-3.567	0.0593663	0.644828
hsa-miR-518c-3p	2	1	0	5		0.190555	0.0381512	0	0.290992	-1.62744	0.845407	1
hsa-miR-518c-5p	0	2	0	0		0	0.0763023	0	0	-7.79092	1	1
hsa-miR-518d-3p	0	1	0	0		0	0.0381512	0	0	-4.39683	1	1
hsa-miR-518e-5p	0	1	0	0		0	0.0381512	0	0	-4.39683	1	1
hsa-miR-518f-3p	0	5	1	0		0	0.190756	0.0930645	0	-1.70483	1	1
hsa-miR-518f-5p	0	5	0	3		0	0.190756	0	0.174595	-1.12504	1	1
hsa-miR-5192	1	0	0	0		0.0952777	0	0	0	-15.5438	0.869834	1
hsa-miR-5194	0	0	2	0		0	0	0.186129	0	21.7649	0.841382	1
hsa-miR-519a-3p	0	1	0	0		0	0.0381512	0	0	-4.39683	1	1
hsa-miR-519b-3p	0	2	0	1		0	0.0763023	0	0.0581983	-1.33028	1	1
hsa-miR-519b-5p	0	1	0	1		0	0.0381512	0	0.0581983	1.33201	1	1
hsa-miR-519c-3p	0	10	3	3		0	0.381512	0.279194	0.174595	1.40037	0.734822	1
hsa-miR-519c-5p	0	0	0	2		0	0	0	0.116397	10.7077	1	1
hsa-miR-519d-3p	0	7	0	4		0	0.267058	0	0.232793	-1.14983	1	1
hsa-miR-519d-5p	0	2	0	1		0	0.0763023	0	0.0581983	-1.33028	1	1
hsa-miR-520a-3p	1	7	0	4		0.0952777	0.267058	0	0.232793	-1.38278	0.727826	1
hsa-miR-520a-5p	5	21	3	9		0.476389	0.801174	0.279194	0.523785	-1.54457	0.294749	1
hsa-miR-520b	1	6	0	1		0.0952777	0.228907	0	0.0581983	-4.23614	0.220381	1
hsa-miR-520c-3p	6	46	4	11		0.571666	1.75495	0.372258	0.640182	-2.40323	0.00565646	0.137336
hsa-miR-520d-3p	0	1	0	2		0	0.0381512	0	0.116397	2.43532	1	1
hsa-miR-520d-5p	0	7	0	2		0	0.267058	0	0.116397	-2.09792	0.714203	1
hsa-miR-520e	0	2	0	3		0	0.0763023	0	0.174595	1.94063	1	1
hsa-miR-520f-3p	1	13	1	2		0.0952777	0.495965	0.0930645	0.116397	-3.10944	0.229546	1
hsa-miR-520f-5p	1	1	0	0		0.0952777	0.0381512	0	0	-12.8485	0.621212	1
hsa-miR-520g-3p	1	3	0	0		0.0952777	0.114453	0	0	-14.6235	0.250871	1
hsa-miR-522-5p	0	0	0	1		0	0	0	0.0581983	5.85662	1	1
hsa-miR-523-3p	0	6	0	1		0	0.228907	0	0.0581983	-3.35587	0.677347	1
hsa-miR-524-5p	1	46	1	12		0.0952777	1.75495	0.0930645	0.69838	-2.14704	0.411101	1
hsa-miR-525-5p	4	39	0	5		0.381111	1.4879	0	0.290992	-5.81608	1.15309e-05	0.000865343
hsa-miR-526b-3p	0	1	1	1		0	0.0381512	0.0930645	0.0581983	2.44142	0.500581	1
hsa-miR-526b-5p	2	18	1	10		0.190555	0.686721	0.0930645	0.581983	-1.27018	0.508401	1
hsa-miR-532-3p	16	198	69	134		1.52444	7.55393	6.42145	7.79858	1.76309	0.0981042	0.918045
hsa-miR-532-5p	525	2318	1634	2329		50.0208	88.4344	152.067	135.544	1.98497	0.178514	1
hsa-miR-539-3p	0	0	1	0		0	0	0.0930645	0	11.2211	0.913223	1
hsa-miR-541-5p	0	0	0	1		0	0	0	0.0581983	5.85662	1	1
hsa-miR-542-3p	57	347	43	172		5.43083	13.2385	4.00177	10.0101	-1.44161	0.0207929	0.350296
hsa-miR-542-5p	0	3	0	1		0	0.114453	0	0.0581983	-1.90934	1	1
hsa-miR-543	0	0	0	1		0	0	0	0.0581983	5.85662	1	1
hsa-miR-545-3p	7	160	13	119		0.666944	6.10419	1.20984	6.9256	1.22084	0.763329	1
hsa-miR-545-5p	1	13	26	15		0.0952777	0.495965	2.41968	0.872975	7.20101	0.0529407	0.609471
hsa-miR-548a-3p	17	150	10	93		1.61972	5.72267	0.930645	5.41244	-1.32396	0.550833	1
hsa-miR-548a-5p	0	7	1	7		0	0.267058	0.0930645	0.407388	1.60987	0.346594	1
hsa-miR-548aa	75	634	46	395		7.14583	24.1878	4.28097	22.9883	-1.34625	0.509583	1
hsa-miR-548ab	5	48	8	29		0.476389	1.83126	0.744516	1.68775	1.0003	1	1
hsa-miR-548ac	6	14	3	3		0.571666	0.534116	0.279194	0.174595	-2.88171	0.289885	1
hsa-miR-548ad-5p	7	17	18	27		0.666944	0.64857	1.67516	1.57135	2.16503	0.331333	1
hsa-miR-548ae-3p	2	23	3	18		0.190555	0.877477	0.279194	1.04757	1.19692	0.72486	1
hsa-miR-548ae-5p	4	25	9	28		0.381111	0.953779	0.837581	1.62955	1.81348	0.0556062	0.623928
hsa-miR-548ag	1	3	0	1		0.0952777	0.114453	0	0.0581983	-2.49691	0.625869	1
hsa-miR-548ah-3p	7	143	13	78		0.666944	5.45562	1.20984	4.53947	-1.02296	1	1
hsa-miR-548ah-5p	0	1	0	1		0	0.0381512	0	0.0581983	1.33201	1	1
hsa-miR-548ai	1	9	3	9		0.0952777	0.34336	0.279194	0.523785	1.69726	0.337089	1
hsa-miR-548ay-3p	5	61	19	37		0.476389	2.32722	1.76823	2.15334	1.42737	0.240837	1
hsa-miR-548ay-5p	58	1502	113	1405		5.52611	57.303	10.5163	81.7687	1.49608	0.627015	1
hsa-miR-548aj-3p	1	8	0	6		0.0952777	0.305209	0	0.34919	-1.16554	0.803065	1
hsa-miR-548aj-5p	20	223	25	79		1.90555	8.50771	2.32661	4.59767	-1.54705	0.0321596	0.457719
hsa-miR-548ak	2	3	0	2		0.190555	0.114453	0	0.116397	-2.99205	0.408738	1
hsa-miR-548al	1	3	2	6		0.0952777	0.114453	0.186129	0.34919	2.72821	0.346594	1
hsa-miR-548am-3p	4	35	0	16		0.381111	1.33529	0	0.931173	-2.28412	0.465856	1
hsa-miR-548am-5p	3	71	15	55		0.285833	2.70873	1.39597	3.20091	1.61049	0.239388	1
hsa-miR-548ap-3p	2	26	12	29		0.190555	0.99193	1.11677	1.68775	2.10356	0.00292927	0.0863612
hsa-miR-548ap-5p	0	2	1	2		0	0.0763023	0.0930645	0.116397	2.00131	0.625869	1
hsa-miR-548aq-3p	20	378	48	198		1.90555	14.4211	4.4671	11.5233	1.07611	0.856281	1
hsa-miR-548aq-5p	21	194	23	116		2.00083	7.40132	2.14048	6.75101	-1.11022	0.625745	1
hsa-miR-548ar-3p	10	163	27	102		0.952777	6.21864	2.51274	5.93623	1.22645	0.497986	1
hsa-miR-548ar-5p	2	17	3	15		0.190555	0.64857	0.279194	0.872975	1.34619	0.563104	1
hsa-miR-548as-5p	1	14	6	6		0.0952777	0.534116	0.558387	0.34919	1.51497	0.494215	1
hsa-miR-548aT-3p	0	12	0	5		0	0.457814	0	0.290992	-1.48486	1	1
hsa-miR-548at-3p	0	5	1	2		0	0.190756	0.0930645	0.116397	-1.15167	1	1
hsa-miR-548at-5p	2	19	4	21		0.190555	0.724872	0.372258	1.22216	1.68765	0.170743	1
hsa-miR-548aT-5p	0	13	3	14		0	0.495965	0.279194	0.814777	2.05452	0.19059	1
hsa-miR-548av-3p	0	1	0	0		0	0.0381512	0	0	-4.39683	1	1
hsa-miR-548av-5p	1	3	1	3		0.0952777	0.114453	0.0930645	0.174595	1.39803	1	1
hsa-miR-548aw	0	1	1	3		0	0.0381512	0.0930645	0.174595	4.64973	0.125871	0.971587
hsa-miR-548ax	0	13	4	13		0	0.495965	0.372258	0.756578	1.86075	0.0437245	0.523109
hsa-miR-548az-3p	1	19	3	14		0.0952777	0.724872	0.279194	0.814777	1.21499	0.694276	1
hsa-miR-548az-5p	48	381	50	204		4.57333	14.5356	4.65323	11.8725	-1.19863	0.0900064	0.879293
hsa-miR-548b-5p	1	9	8	13		0.0952777	0.34336	0.744516	0.756578	3.24126	0.0267622	0.398058
hsa-miR-548bb-5p	0	1	0	1		0	0.0381512	0	0.0581983	1.33201	1	1
hsa-miR-548c-3p	0	54	1	18		0	2.06016	0.0930645	1.04757	-1.5668	0.788238	1
hsa-miR-548c-5p	3	66	6	47		0.285833	2.51798	0.558387	2.73532	1.1747	0.774878	1
hsa-miR-548d-3p	16	474	31	285		1.52444	18.0836	2.885	16.5865	1.05979	0.941741	1
hsa-miR-548d-5p	181	5414	347	3830		17.2453	206.55	32.2934	222.9	1.20114	0.826316	1
hsa-miR-548e-3p	464	2616	517	1149		44.2089	99.8034	48.1144	66.8699	-1.32569	0.291338	1
hsa-miR-548e-5p	6	279	30	216		0.571666	10.6442	2.79194	12.5708	1.56928	0.594392	1
hsa-miR-548f-3p	10	42	7	8		0.952777	1.60235	0.651452	0.465587	-2.4387	0.164891	1
hsa-miR-548f-5p	149	977	193	377		14.1964	37.2737	17.9615	21.9408	-1.28457	0.386595	1
hsa-miR-548g-3p	147	708	101	121		14.0058	27.011	9.39952	7.042	-2.48753	0.106618	0.951497
hsa-miR-548g-5p	12	177	23	72		1.14333	6.75276	2.14048	4.19028	-1.19542	0.656759	1
hsa-miR-548h-3p	3	193	11	117		0.285833	7.36317	1.02371	6.8092	1.14994	0.893261	1
hsa-miR-548h-5p	0	8	1	6		0	0.305209	0.0930645	0.34919	1.24444	0.510087	1
hsa-miR-548i	1	21	4	10		0.0952777	0.801174	0.372258	0.581983	-1.08973	1	1
hsa-miR-548y	0	0	0	4		0	0	0	0.232793	16.073	0.637805	1
hsa-miR-548j-3p	0	11	4	9		0	0.419663	0.372258	0.523785	1.86813	0.132637	1
hsa-miR-548j-5p	12	83	18	48		1.14333	3.16655	1.67516	2.79352	-1.00469	1	1
hsa-miR-548k	515	4056	604	1827		49.068	154.741	56.211	106.328	-1.28895	0.000899531	0.0337528
hsa-miR-548l	37	272	43	233		3.52528	10.3771	4.00177	13.5602	1.13382	0.671434	1
hsa-miR-548m	0	0	0	2		0	0	0	0.116397	10.7077	1	1
hsa-miR-548n	104	541	125	286		9.90888	20.6398	11.6331	16.6447	-1.1696	0.581493	1
hsa-miR-548o-3p	126	1156	200	514		12.005	44.1027	18.6129	29.9139	-1.12783	0.478481	1
hsa-miR-548o-5p	3	54	12	41		0.285833	2.06016	1.11677	2.38613	1.40602	0.17115	1
hsa-miR-548p	6	38	7	23		0.571666	1.44974	0.651452	1.33856	-1.02906	0.895166	1
hsa-miR-548q	12	21	2	12		1.14333	0.801174	0.186129	0.69838	-3.32249	0.164007	1
hsa-miR-548s	1	4	2	13		0.0952777	0.152605	0.186129	0.756578	4.08614	0.0367148	0.484929
hsa-miR-548T	22	158	38	71		2.09611	6.02788	3.53645	4.13208	-1.04681	0.951001	1
hsa-miR-548t-3p	72	637	43	372		6.86	24.3023	4.00177	21.6498	-1.40844	0.451763	1
hsa-miR-548t-5p	0	10	3	6		0	0.381512	0.279194	0.34919	1.49396	0.370189	1
hsa-miR-548v	25	155	16	100		2.38194	5.91343	1.48903	5.81983	-1.30849	0.377531	1
hsa-miR-548w	2	15	0	9		0.190555	0.572267	0	0.523785	-1.68398	0.506654	1
hsa-miR-548x-3p	1	5	0	5		0.0952777	0.190756	0	0.290992	1.04092	1	1
hsa-miR-548x-5p	15	172	14	77		1.42917	6.562	1.3029	4.48127	-1.42265	0.251016	1
hsa-miR-548z	5	160	9	99		0.476389	6.10419	0.837581	5.76163	1.04938	0.945587	1
hsa-miR-549a	20	104	73	141		1.90555	3.96772	6.79371	8.20596	2.4834	0.0153919	0.281166
hsa-miR-550a-3-5p	0	1	5	6		0	0.0381512	0.465323	0.34919	15.1651	0.00753957	0.165971
hsa-miR-550a-3p	14	216	113	194		1.33389	8.24065	10.5163	11.2905	2.77905	0.0263528	0.395531
hsa-miR-550a-5p	140	1020	267	642		13.3389	38.9142	24.8482	37.3633	1.18379	0.33501	1
hsa-miR-550b-2-5p	11	199	101	235		1.04805	7.59208	9.39952	13.6766	3.13146	0.00614875	0.145023
hsa-miR-550b-3p	3	20	2	7		0.285833	0.763023	0.186129	0.407388	-1.77249	0.216099	1
hsa-miR-551a	9	137	5	53		0.857499	5.22671	0.465323	3.08451	-1.78019	0.331758	1
hsa-miR-552-3p	381	2204	913	2412		36.3008	84.0852	84.9679	140.374	1.73206	0.00596665	0.142767
hsa-miR-552-5p	411	2105	881	2529		39.1591	80.3082	81.9899	147.184	1.69129	0.0241212	0.380764
hsa-miR-556-3p	11	123	23	81		1.04805	4.69259	2.14048	4.71406	1.12165	0.35565	1
hsa-miR-556-5p	39	342	31	209		3.71583	13.0477	2.885	12.1635	-1.24232	0.519374	1
hsa-miR-5580-3p	33	290	26	215		3.14416	11.0638	2.41968	12.5126	-1.0928	0.829262	1
hsa-miR-5580-5p	4	36	6	49		0.381111	1.37344	0.558387	2.85172	1.75039	0.263835	1
hsa-miR-5581-3p	13	78	16	42		1.23861	2.97579	1.48903	2.44433	-1.10047	0.592241	1
hsa-miR-5582-3p	36	95	14	62		3.43	3.62436	1.3029	3.6083	-2.03237	0.210545	1
hsa-miR-5582-5p	0	2	0	1		0	0.0763023	0	0.0581983	-1.33028	1	1
hsa-miR-5583-3p	1	6	1	3		0.0952777	0.228907	0.0930645	0.174595	-1.21353	1	1
hsa-miR-5583-5p	0	1	1	1		0	0.0381512	0.0930645	0.0581983	2.44142	0.500581	1
hsa-miR-5585-3p	16	63	21	26		1.52444	2.40352	1.95436	1.51316	-1.19165	0.795687	1
hsa-miR-5585-5p	2	11	1	5		0.190555	0.419663	0.0930645	0.290992	-1.50241	0.42775	1
hsa-miR-5587-3p	1	10	4	2		0.0952777	0.381512	0.372258	0.116397	1.1386	0.876219	1
hsa-miR-5587-5p	3	13	3	9		0.285833	0.495965	0.279194	0.523785	1.06721	1	1
hsa-miR-5588-3p	0	2	0	1		0	0.0763023	0	0.0581983	-1.33028	1	1
hsa-miR-5588-5p	1	2	0	2		0.0952777	0.0763023	0	0.116397	-1.08076	0.633381	1
hsa-miR-5589-3p	0	3	1	10		0	0.114453	0.0930645	0.581983	4.68811	0.0412915	0.501267
hsa-miR-5589-5p	0	0	0	1		0	0	0	0.0581983	5.85662	1	1
hsa-miR-559	51	286	53	285		4.85916	10.9112	4.93242	16.5865	1.1418	0.7087	1
hsa-miR-5591-5p	0	2	0	2		0	0.0763023	0	0.116397	1.37438	1	1
hsa-miR-561-3p	9	100	14	65		0.857499	3.81512	1.3029	3.78289	1.04128	0.886384	1
hsa-miR-561-5p	66	843	308	332		6.28833	32.1614	28.6639	19.3218	1.63453	0.407365	1
hsa-miR-566	0	1	0	0		0	0.0381512	0	0	-4.39683	1	1
hsa-miR-5680	3	0	0	1		0.285833	0	0	0.0581983	-9.37667	0.651023	1
hsa-miR-5682	0	21	0	10		0	0.801174	0	0.581983	-1.30259	1	1
hsa-miR-5683	0	1	0	2		0	0.0381512	0	0.116397	2.43532	1	1
hsa-miR-5684	0	7	3	8		0	0.267058	0.279194	0.465587	2.20556	0.0398908	0.497115
hsa-miR-5687	1	6	0	1		0.0952777	0.228907	0	0.0581983	-4.23614	0.220381	1
hsa-miR-5689	0	1	0	1		0	0.0381512	0	0.0581983	1.33201	1	1
hsa-miR-5690	27	31	28	16		2.5725	1.18269	2.60581	0.931173	-1.34755	0.817788	1
hsa-miR-5692a	0	0	0	1		0	0	0	0.0581983	5.85662	1	1
hsa-miR-5692b	0	1	0	1		0	0.0381512	0	0.0581983	1.33201	1	1
hsa-miR-5692c	0	1	0	3		0	0.0381512	0	0.174595	3.31252	0.543186	1
hsa-miR-5693	0	0	0	1		0	0	0	0.0581983	5.85662	1	1
hsa-miR-5695	0	1	0	0		0	0.0381512	0	0	-4.39683	1	1
hsa-miR-5696	1	29	7	22		0.0952777	1.10638	0.651452	1.28036	1.45208	0.17328	1
hsa-miR-5697	0	1	0	5		0	0.0381512	0	0.290992	4.89208	0.419917	1
hsa-miR-5698	2	1	2	2		0.190555	0.0381512	0.186129	0.116397	-1.01997	1	1
hsa-miR-5699-3p	0	8	1	6		0	0.305209	0.0930645	0.34919	1.24444	0.510087	1
hsa-miR-5699-5p	0	6	2	7		0	0.228907	0.186129	0.407388	2.09615	0.111416	0.964211
hsa-miR-5701	11	92	8	68		1.04805	3.50991	0.744516	3.95749	-1.09408	0.811408	1
hsa-miR-5702	0	0	0	1		0	0	0	0.0581983	5.85662	1	1
hsa-miR-570-3p	60	453	26	280		5.71666	17.2825	2.41968	16.2955	-1.51649	0.450733	1
hsa-miR-570-5p	1	7	0	3		0.0952777	0.267058	0	0.174595	-1.81309	0.455024	1
hsa-miR-5706	4	5	2	0		0.381111	0.190756	0.186129	0	-3.45935	0.620304	1
hsa-miR-5708	1	0	0	0		0.0952777	0	0	0	-15.5438	0.869834	1
hsa-miR-572	0	14	1	4		0	0.534116	0.0930645	0.232793	-1.51421	1	1
hsa-miR-573	19	119	15	25		1.81028	4.53999	1.39597	1.45496	-2.29767	0.0244468	0.380764
hsa-miR-574-3p	129	1296	204	1376		12.2908	49.4439	18.9852	80.0809	1.46413	0.297778	1
hsa-miR-574-5p	314	726	393	1108		29.9172	27.6977	36.5744	64.4837	1.24611	0.715024	1
hsa-miR-576-3p	335	3756	603	2144		31.918	143.296	56.1179	124.777	1.06449	0.710886	1
hsa-miR-576-5p	50	403	89	371		4.76389	15.3749	8.28274	21.5916	1.41195	0.00564261	0.137336
hsa-miR-577	8602	30803	5452	19628		819.579	1175.17	507.388	1142.32	-1.58555	0.240476	1
hsa-miR-5787	0	0	2	2		0	0	0.186129	0.116397	22.6853	0.167814	1
hsa-miR-579-3p	12	231	27	165		1.14333	8.81292	2.51274	9.60272	1.26276	0.645562	1
hsa-miR-579-5p	7	189	3	117		0.666944	7.21057	0.279194	6.8092	-1.16663	0.902168	1
hsa-miR-580-3p	99	233	76	128		9.43249	8.88922	7.0729	7.44939	-1.60822	0.48419	1
hsa-miR-580-5p	1	8	3	3		0.0952777	0.305209	0.279194	0.174595	-1.00811	1	1
hsa-miR-581	1	16	2	11		0.0952777	0.610419	0.186129	0.640182	1.09278	0.825817	1
hsa-miR-582-3p	995	6384	1973	3681		94.8013	243.557	183.616	214.228	1.18774	0.5759	1
hsa-miR-582-5p	464	5195	903	5595		44.2089	198.195	84.0373	325.62	1.60034	0.176523	1
hsa-miR-584-3p	24	105	10	46		2.28667	4.00587	0.930645	2.67712	-2.05251	0.0409116	0.500334
hsa-miR-584-5p	3180	12757	2387	4908		302.983	486.694	222.145	285.637	-1.78582	0.16283	1
hsa-miR-586	2	25	3	6		0.190555	0.953779	0.279194	0.34919	-2.06118	0.157261	1
hsa-miR-588	2	9	1	4		0.190555	0.34336	0.0930645	0.232793	-1.52193	0.391042	1
hsa-miR-589-3p	14	157	34	74		1.33389	5.98973	3.16419	4.30668	1.06177	0.738322	1
hsa-miR-589-5p	345	2555	285	956		32.8708	97.4762	26.5234	55.6376	-1.6677	1.47282e-10	3.47375e-08
hsa-miR-590-3p	1113	35738	1950	21161		106.044	1363.45	181.476	1231.53	1.02453	0.977343	1
hsa-miR-590-5p	38	324	50	299		3.62055	12.361	4.65323	17.4013	1.24433	0.480968	1
hsa-miR-592	0	2	1	2		0	0.0763023	0.0930645	0.116397	2.00131	0.625869	1
hsa-miR-597-3p	4	12	5	9		0.381111	0.457814	0.465323	0.523785	1.12792	1	1
hsa-miR-597-5p	1	29	0	22		0.0952777	1.10638	0	1.28036	-1.01669	1	1
hsa-miR-598-3p	305	4766	533	2379		29.0597	181.828	49.6034	138.454	-1.0485	0.898559	1
hsa-miR-598-5p	3	37	1	15		0.285833	1.41159	0.0930645	0.872975	-1.8112	0.257924	1
hsa-miR-599	0	1	0	0		0	0.0381512	0	0	-4.39683	1	1
hsa-miR-600	3	12	3	4		0.285833	0.457814	0.279194	0.232793	-1.50757	0.541824	1
hsa-miR-602	0	2	3	3		0	0.0763023	0.279194	0.174595	4.76031	0.216553	1
hsa-miR-603	2	8	0	3		0.190555	0.305209	0	0.174595	-2.25655	0.18197	1
hsa-miR-605-3p	1	0	0	0		0.0952777	0	0	0	-15.5438	0.869834	1
hsa-miR-605-5p	0	1	0	0		0	0.0381512	0	0	-4.39683	1	1
hsa-miR-607	0	1	1	0		0	0.0381512	0.0930645	0	2.03155	0.615979	1
hsa-miR-6087	0	0	4	4		0	0	0.372258	0.232793	49.8575	0.0343524	0.46195
hsa-miR-6089	0	0	0	1		0	0	0	0.0581983	5.85662	1	1
hsa-miR-609	0	1	1	1		0	0.0381512	0.0930645	0.0581983	2.44142	0.500581	1
hsa-miR-610	1	18	2	10		0.0952777	0.686721	0.186129	0.581983	-1.10308	1	1
hsa-miR-611	1	0	0	0		0.0952777	0	0	0	-15.5438	0.869834	1
hsa-miR-612	1	0	0	2		0.0952777	0	0	0.116397	-1.33197	1	1
hsa-miR-6125	0	0	0	1		0	0	0	0.0581983	5.85662	1	1
hsa-miR-615-3p	375	1845	476	1157		35.7291	70.3889	44.2987	67.3355	-1.06014	0.836995	1
hsa-miR-615-5p	1	19	5	12		0.0952777	0.724872	0.465323	0.69838	1.22094	0.449164	1
hsa-miR-616-3p	3	14	0	6		0.285833	0.534116	0	0.34919	-2.43787	0.203638	1
hsa-miR-616-5p	6	38	22	26		0.571666	1.44974	2.04742	1.51316	1.88521	0.286125	1
hsa-miR-619-5p	22	105	20	78		2.09611	4.00587	1.86129	4.53947	-1.05836	0.732412	1
hsa-miR-623	0	0	0	1		0	0	0	0.0581983	5.85662	1	1
hsa-miR-624-3p	6	224	10	122		0.571666	8.54586	0.930645	7.1002	-1.06975	0.951389	1
hsa-miR-624-5p	54	459	46	205		5.145	17.5114	4.28097	11.9307	-1.45721	0.00373027	0.0962294
hsa-miR-625-3p	8	200	27	162		0.762222	7.63023	2.51274	9.42813	1.53369	0.466125	1
hsa-miR-625-5p	8	49	6	48		0.762222	1.86941	0.558387	2.79352	1.11198	0.951944	1
hsa-miR-627-3p	15	277	33	269		1.42917	10.5679	3.07113	15.6554	1.56034	0.443091	1
hsa-miR-627-5p	18	163	36	238		1.715	6.21864	3.35032	13.8512	1.94491	0.0630118	0.664891
hsa-miR-628-3p	54	271	82	253		5.145	10.339	7.63129	14.7242	1.2917	0.329195	1
hsa-miR-628-5p	17	174	33	181		1.61972	6.6383	3.07113	10.5339	1.54657	0.124016	0.971587
hsa-miR-629-3p	4	137	9	74		0.381111	5.22671	0.837581	4.30668	-1.00855	1	1
hsa-miR-629-5p	713	1187	801	918		67.933	45.2854	74.5447	53.4261	-1.15261	0.8723	1
hsa-miR-632	0	1	0	0		0	0.0381512	0	0	-4.39683	1	1
hsa-miR-636	3	44	7	23		0.285833	1.67865	0.651452	1.33856	-1.08617	1	1
hsa-miR-641	298	1423	424	1133		28.3928	54.2891	39.4594	65.9387	1.11646	0.699371	1
hsa-miR-642a-3p	7	22	11	13		0.666944	0.839325	1.02371	0.756578	1.09851	1	1
hsa-miR-642a-5p	3	38	3	58		0.285833	1.44974	0.279194	3.3755	1.81342	0.503777	1
hsa-miR-642b-3p	0	0	0	2		0	0	0	0.116397	10.7077	1	1
hsa-miR-642b-5p	6	12	14	8		0.571666	0.457814	1.3029	0.465587	1.57273	0.7335	1
hsa-miR-643	17	149	23	141		1.61972	5.68452	2.14048	8.20596	1.29283	0.440749	1
hsa-miR-6500-3p	0	1	0	0		0	0.0381512	0	0	-4.39683	1	1
hsa-miR-6501-3p	0	0	1	0		0	0	0.0930645	0	11.2211	0.913223	1
hsa-miR-6501-5p	0	11	2	4		0	0.419663	0.186129	0.232793	1.0006	0.819403	1
hsa-miR-6505-3p	0	1	1	2		0	0.0381512	0.0930645	0.116397	3.54621	0.250871	1
hsa-miR-6505-5p	6	20	0	8		0.571666	0.763023	0	0.465587	-3.9855	0.200974	1
hsa-miR-6508-3p	0	2	0	2		0	0.0763023	0	0.116397	1.37438	1	1
hsa-miR-6509-5p	0	6	1	6		0	0.228907	0.0930645	0.34919	1.63855	0.291342	1
hsa-miR-6510-3p	2	4	3	3		0.190555	0.152605	0.279194	0.174595	1.26695	1	1
hsa-miR-6510-5p	0	1	0	0		0	0.0381512	0	0	-4.39683	1	1
hsa-miR-6511a-3p	4	39	2	26		0.381111	1.4879	0.186129	1.51316	-1.21093	0.685326	1
hsa-miR-6511a-5p	1	1	0	2		0.0952777	0.0381512	0	0.116397	-1.21059	1	1
hsa-miR-6511b-3p	3	27	4	11		0.285833	1.03008	0.372258	0.640182	-1.38959	0.480996	1
hsa-miR-6511b-5p	7	9	5	3		0.666944	0.34336	0.465323	0.174595	-1.96573	0.636214	1
hsa-miR-6513-3p	1	11	0	15		0.0952777	0.419663	0	0.872975	1.37837	0.921104	1
hsa-miR-6513-5p	1	23	6	9		0.0952777	0.877477	0.558387	0.523785	1.13894	0.703162	1
hsa-miR-651-3p	0	0	0	2		0	0	0	0.116397	10.7077	1	1
hsa-miR-6514-3p	3	2	0	2		0.285833	0.0763023	0	0.116397	-5.18115	0.410227	1
hsa-miR-6514-5p	1	3	5	2		0.0952777	0.114453	0.465323	0.116397	2.99819	0.542242	1
hsa-miR-6515-3p	0	4	0	1		0	0.152605	0	0.0581983	-2.48795	1	1
hsa-miR-6515-5p	1	14	0	2		0.0952777	0.534116	0	0.116397	-4.84268	0.0222038	0.366584
hsa-miR-651-5p	213	670	194	421		20.2942	25.5613	18.0545	24.5015	-1.33243	0.563914	1
hsa-miR-6516-3p	12	149	14	106		1.14333	5.68452	1.3029	6.16902	1.03189	0.958435	1
hsa-miR-6516-5p	10	178	38	168		0.952777	6.79091	3.53645	9.77732	1.79888	0.127946	0.977957
hsa-miR-652-3p	1175	6669	1116	6134		111.951	254.43	103.86	356.989	1.01926	0.951216	1
hsa-miR-652-5p	120	563	185	435		11.4333	21.4791	17.2169	25.3163	1.15668	0.65799	1
hsa-miR-653-3p	0	10	2	21		0	0.381512	0.186129	1.22216	3.3528	0.195938	1
hsa-miR-653-5p	15	47	14	55		1.42917	1.7931	1.3029	3.20091	1.11872	0.937816	1
hsa-miR-654-3p	0	3	0	2		0	0.114453	0	0.116397	-1.04433	1	1
hsa-miR-655-3p	0	0	2	0		0	0	0.186129	0	21.7649	0.841382	1
hsa-miR-657	1	5	2	2		0.0952777	0.190756	0.186129	0.116397	-1.04497	1	1
hsa-miR-659-3p	0	4	1	3		0	0.152605	0.0930645	0.174595	1.40307	0.688585	1
hsa-miR-659-5p	0	13	5	5		0	0.495965	0.465323	0.290992	1.97671	0.508496	1
hsa-miR-660-3p	0	37	5	47		0	1.41159	0.465323	2.73532	2.55833	0.438109	1
hsa-miR-660-5p	141	1355	331	1552		13.4342	51.6948	30.8044	90.3238	1.76815	0.0036279	0.0962294
hsa-miR-663a	0	5	2	6		0	0.190756	0.186129	0.34919	2.22175	0.18197	1
hsa-miR-663b	3	4	2	1		0.285833	0.152605	0.186129	0.0581983	-2.15745	0.628604	1
hsa-miR-664a-3p	104	494	122	297		9.90888	18.8467	11.3539	17.2849	-1.1239	0.693437	1
hsa-miR-664a-5p	8	16	9	13		0.762222	0.610419	0.837581	0.756578	-1.05233	0.95893	1
hsa-miR-664b-3p	12	97	18	53		1.14333	3.70066	1.67516	3.08451	-1.06865	0.869676	1
hsa-miR-664b-5p	0	10	5	10		0	0.381512	0.465323	0.581983	2.44879	0.0831425	0.831929
hsa-miR-671-3p	77	853	88	421		7.33638	32.5429	8.18968	24.5015	-1.24455	0.37531	1
hsa-miR-6715b-3p	0	1	0	0		0	0.0381512	0	0	-4.39683	1	1
hsa-miR-671-5p	1053	4961	928	2092		100.327	189.268	86.3639	121.751	-1.55262	0.175197	1
hsa-miR-6716-3p	13	37	8	16		1.23861	1.41159	0.744516	0.931173	-1.90262	0.304427	1
hsa-miR-6716-5p	0	4	0	0		0	0.152605	0	0	-14.571	0.500581	1
hsa-miR-6721-5p	1	7	0	4		0.0952777	0.267058	0	0.232793	-1.38278	0.727826	1
hsa-miR-6723-5p	7	110	52	59		0.666944	4.19663	4.83936	3.4337	2.2104	0.201501	1
hsa-miR-6724-5p	5	21	7	11		0.476389	0.801174	0.651452	0.640182	-1.02721	1	1
hsa-miR-6726-3p	0	6	1	4		0	0.228907	0.0930645	0.232793	1.18511	0.688585	1
hsa-miR-6726-5p	0	1	0	1		0	0.0381512	0	0.0581983	1.33201	1	1
hsa-miR-6727-3p	0	1	1	0		0	0.0381512	0.0930645	0	2.03155	0.615979	1
hsa-miR-6727-5p	1	0	0	2		0.0952777	0	0	0.116397	-1.33197	1	1
hsa-miR-6728-3p	0	6	1	1		0	0.228907	0.0930645	0.0581983	-1.78387	1	1
hsa-miR-6728-5p	1	3	0	0		0.0952777	0.114453	0	0	-14.6235	0.250871	1
hsa-miR-6729-3p	0	0	2	0		0	0	0.186129	0	21.7649	0.841382	1
hsa-miR-6729-5p	0	1	0	0		0	0.0381512	0	0	-4.39683	1	1
hsa-miR-6730-3p	2	1	0	1		0.190555	0.0381512	0	0.0581983	-5.97002	0.644159	1
hsa-miR-6730-5p	2	0	0	1		0.190555	0	0	0.0581983	-5.94134	0.717817	1
hsa-miR-6732-3p	0	19	1	4		0	0.724872	0.0930645	0.232793	-1.89162	0.741316	1
hsa-miR-6733-3p	4	4	5	4		0.381111	0.152605	0.465323	0.232793	1.02652	1	1
hsa-miR-6733-5p	2	1	1	3		0.190555	0.0381512	0.0930645	0.174595	-1.16332	1	1
hsa-miR-6734-3p	0	3	1	2		0	0.114453	0.0930645	0.116397	1.39435	0.625869	1
hsa-miR-6734-5p	7	11	4	11		0.666944	0.419663	0.372258	0.640182	-1.46275	0.664384	1
hsa-miR-6735-3p	1	13	2	2		0.0952777	0.495965	0.186129	0.116397	-2.36556	0.391042	1
hsa-miR-6735-5p	1	7	0	2		0.0952777	0.267058	0	0.116397	-2.63357	0.220381	1
hsa-miR-6736-5p	0	1	0	1		0	0.0381512	0	0.0581983	1.33201	1	1
hsa-miR-6737-3p	2	4	3	4		0.190555	0.152605	0.279194	0.232793	1.47819	1	1
hsa-miR-6737-5p	0	1	0	0		0	0.0381512	0	0	-4.39683	1	1
hsa-miR-6738-3p	0	5	0	1		0	0.190756	0	0.0581983	-3.06609	1	1
hsa-miR-6739-3p	0	10	0	1		0	0.381512	0	0.0581983	-4.85918	0.562106	1
hsa-miR-6740-3p	1	4	0	2		0.0952777	0.152605	0	0.116397	-1.68305	0.376449	1
hsa-miR-6741-3p	0	7	1	5		0	0.267058	0.0930645	0.290992	1.21887	0.727826	1
hsa-miR-6741-5p	1	1	1	0		0.0952777	0.0381512	0.0930645	0	-1.56501	1	1
hsa-miR-6742-3p	0	3	3	5		0	0.114453	0.279194	0.290992	3.57663	0.0400462	0.497115
hsa-miR-6742-5p	0	0	0	1		0	0	0	0.0581983	5.85662	1	1
hsa-miR-6743-3p	0	4	0	2		0	0.152605	0	0.116397	-1.3608	1	1
hsa-miR-6746-3p	0	0	0	1		0	0	0	0.0581983	5.85662	1	1
hsa-miR-6747-3p	3	19	1	6		0.285833	0.724872	0.0930645	0.34919	-2.17101	0.119517	0.971587
hsa-miR-6747-5p	0	3	0	0		0	0.114453	0	0	-11.1823	1	1
hsa-miR-6748-5p	0	0	1	1		0	0	0.0930645	0.0581983	10.7345	0.500581	1
hsa-miR-6749-3p	3	9	4	11		0.285833	0.34336	0.372258	0.640182	1.76056	0.411121	1
hsa-miR-6749-5p	0	0	3	0		0	0	0.279194	0	32.3225	0.803863	1
hsa-miR-6750-3p	1	2	1	1		0.0952777	0.0763023	0.0930645	0.0581983	-1.04547	1	1
hsa-miR-6750-5p	1	1	3	0		0.0952777	0.0381512	0.279194	0	1.93006	0.876329	1
hsa-miR-6751-3p	0	1	0	0		0	0.0381512	0	0	-4.39683	1	1
hsa-miR-6751-5p	2	4	1	1		0.190555	0.152605	0.0930645	0.0581983	-2.3764	0.416896	1
hsa-miR-6752-3p	0	3	0	1		0	0.114453	0	0.0581983	-1.90934	1	1
hsa-miR-6753-3p	2	10	1	6		0.190555	0.381512	0.0930645	0.34919	-1.19774	0.792212	1
hsa-miR-675-3p	0	2	1	1		0	0.0763023	0.0930645	0.0581983	1.37782	1	1
hsa-miR-6754-3p	0	3	1	3		0	0.114453	0.0930645	0.174595	1.82825	0.376449	1
hsa-miR-6754-5p	0	3	2	3		0	0.114453	0.186129	0.174595	2.2673	0.220381	1
hsa-miR-6755-3p	0	2	0	1		0	0.0763023	0	0.0581983	-1.33028	1	1
hsa-miR-6755-5p	2	3	2	1		0.190555	0.114453	0.186129	0.0581983	-1.40387	0.873755	1
hsa-miR-675-5p	1	0	0	1		0.0952777	0	0	0.0581983	-2.16471	1	1
hsa-miR-6756-3p	0	0	1	0		0	0	0.0930645	0	11.2211	0.913223	1
hsa-miR-6757-3p	0	1	0	1		0	0.0381512	0	0.0581983	1.33201	1	1
hsa-miR-6757-5p	1	2	0	1		0.0952777	0.0763023	0	0.0581983	-1.91623	0.625869	1
hsa-miR-6758-3p	0	8	1	4		0	0.305209	0.0930645	0.232793	-1.11104	1	1
hsa-miR-6758-5p	0	2	1	1		0	0.0763023	0.0930645	0.0581983	1.37782	1	1
hsa-miR-6759-5p	1	2	0	1		0.0952777	0.0763023	0	0.0581983	-1.91623	0.625869	1
hsa-miR-6761-3p	0	1	0	1		0	0.0381512	0	0.0581983	1.33201	1	1
hsa-miR-6761-5p	0	9	2	4		0	0.34336	0.186129	0.232793	1.05152	0.781424	1
hsa-miR-6762-3p	0	4	0	6		0	0.152605	0	0.34919	1.96306	0.605976	1
hsa-miR-6763-3p	10	2	0	2		0.952777	0.0763023	0	0.116397	-19.0181	0.41067	1
hsa-miR-6763-5p	1	7	0	4		0.0952777	0.267058	0	0.232793	-1.38278	0.727826	1
hsa-miR-676-3p	0	4	0	8		0	0.152605	0	0.465587	2.54356	0.524032	1
hsa-miR-6764-3p	0	0	0	1		0	0	0	0.0581983	5.85662	1	1
hsa-miR-6764-5p	0	1	0	1		0	0.0381512	0	0.0581983	1.33201	1	1
hsa-miR-6765-3p	0	1	0	2		0	0.0381512	0	0.116397	2.43532	1	1
hsa-miR-676-5p	0	2	0	1		0	0.0763023	0	0.0581983	-1.33028	1	1
hsa-miR-6766-3p	0	4	3	8		0	0.152605	0.279194	0.465587	3.74191	0.0122229	0.240238
hsa-miR-6767-3p	1	1	0	0		0.0952777	0.0381512	0	0	-12.8485	0.621212	1
hsa-miR-6767-5p	2	3	1	1		0.190555	0.114453	0.0930645	0.0581983	-2.23135	0.60053	1
hsa-miR-6768-3p	0	2	0	0		0	0.0763023	0	0	-7.79092	1	1
hsa-miR-6768-5p	0	1	1	3		0	0.0381512	0.0930645	0.174595	4.64973	0.125871	0.971587
hsa-miR-6769a-5p	0	2	1	2		0	0.0763023	0.0930645	0.116397	2.00131	0.625869	1
hsa-miR-6769b-3p	1	2	0	2		0.0952777	0.0763023	0	0.116397	-1.08076	0.633381	1
hsa-miR-6770-3p	0	2	3	4		0	0.0763023	0.279194	0.232793	4.853	0.0978354	0.918045
hsa-miR-6770-5p	1	3	2	9		0.0952777	0.114453	0.186129	0.523785	3.71929	0.148798	1
hsa-miR-6772-3p	1	1	0	1		0.0952777	0.0381512	0	0.0581983	-1.94351	1	1
hsa-miR-6773-3p	0	1	0	0		0	0.0381512	0	0	-4.39683	1	1
hsa-miR-6773-5p	1	3	0	1		0.0952777	0.114453	0	0.0581983	-2.49691	0.625869	1
hsa-miR-6775-3p	0	1	0	2		0	0.0381512	0	0.116397	2.43532	1	1
hsa-miR-6776-3p	1	10	0	3		0.0952777	0.381512	0	0.174595	-2.46592	0.18197	1
hsa-miR-6776-5p	0	1	0	1		0	0.0381512	0	0.0581983	1.33201	1	1
hsa-miR-6777-3p	7	14	8	16		0.666944	0.534116	0.744516	0.931173	1.13001	0.950336	1
hsa-miR-6777-5p	1	3	3	5		0.0952777	0.114453	0.279194	0.290992	2.73499	0.229546	1
hsa-miR-6779-3p	0	4	0	1		0	0.152605	0	0.0581983	-2.48795	1	1
hsa-miR-6779-5p	3	5	2	2		0.285833	0.190756	0.186129	0.116397	-1.84486	0.659618	1
hsa-miR-6780a-3p	0	1	0	0		0	0.0381512	0	0	-4.39683	1	1
hsa-miR-6780a-5p	0	1	2	1		0	0.0381512	0.186129	0.0581983	5.07118	0.263122	1
hsa-miR-6780b-3p	0	4	2	2		0	0.152605	0.186129	0.116397	1.61752	0.725036	1
hsa-miR-6780b-5p	1	0	0	2		0.0952777	0	0	0.116397	-1.33197	1	1
hsa-miR-6781-3p	1	4	4	2		0.0952777	0.152605	0.372258	0.116397	2.10361	0.629754	1
hsa-miR-6781-5p	0	1	2	0		0	0.0381512	0.186129	0	5.43739	0.525302	1
hsa-miR-6782-3p	2	8	2	4		0.190555	0.305209	0.186129	0.232793	-1.16189	1	1
hsa-miR-6783-3p	2	7	0	4		0.190555	0.267058	0	0.232793	-1.84369	0.259256	1
hsa-miR-6783-5p	0	7	2	4		0	0.267058	0.186129	0.232793	1.22191	0.510087	1
hsa-miR-6784-3p	2	7	2	7		0.190555	0.267058	0.186129	0.407388	1.41111	0.792212	1
hsa-miR-6784-5p	0	1	1	1		0	0.0381512	0.0930645	0.0581983	2.44142	0.500581	1
hsa-miR-6785-3p	0	1	0	0		0	0.0381512	0	0	-4.39683	1	1
hsa-miR-6786-3p	0	1	1	1		0	0.0381512	0.0930645	0.0581983	2.44142	0.500581	1
hsa-miR-6786-5p	1	0	0	0		0.0952777	0	0	0	-15.5438	0.869834	1
hsa-miR-6787-3p	0	0	0	1		0	0	0	0.0581983	5.85662	1	1
hsa-miR-6789-3p	6	4	1	2		0.571666	0.152605	0.0930645	0.116397	-5.39445	0.294888	1
hsa-miR-6789-5p	1	3	0	1		0.0952777	0.114453	0	0.0581983	-2.49691	0.625869	1
hsa-miR-6790-3p	1	5	2	0		0.0952777	0.190756	0.186129	0	-1.45334	1	1
hsa-miR-6790-5p	0	1	0	0		0	0.0381512	0	0	-4.39683	1	1
hsa-miR-6791-3p	0	0	0	2		0	0	0	0.116397	10.7077	1	1
hsa-miR-6792-3p	0	2	0	1		0	0.0763023	0	0.0581983	-1.33028	1	1
hsa-miR-6793-3p	0	7	5	3		0	0.267058	0.465323	0.174595	3.06552	0.386927	1
hsa-miR-6793-5p	0	4	0	3		0	0.152605	0	0.174595	1.06857	1	1
hsa-miR-6795-3p	1	1	0	0		0.0952777	0.0381512	0	0	-12.8485	0.621212	1
hsa-miR-6795-5p	0	1	0	0		0	0.0381512	0	0	-4.39683	1	1
hsa-miR-6796-5p	0	2	0	0		0	0.0763023	0	0	-7.79092	1	1
hsa-miR-6797-3p	7	39	2	13		0.666944	1.4879	0.186129	0.756578	-2.15039	0.00659688	0.153219
hsa-miR-6797-5p	0	1	1	0		0	0.0381512	0.0930645	0	2.03155	0.615979	1
hsa-miR-6798-3p	21	100	42	50		2.00083	3.81512	3.90871	2.90992	1.18021	0.786536	1
hsa-miR-6798-5p	1	0	0	0		0.0952777	0	0	0	-15.5438	0.869834	1
hsa-miR-6799-3p	0	10	0	6		0	0.381512	0	0.34919	-1.08319	1	1
hsa-miR-6799-5p	0	1	0	0		0	0.0381512	0	0	-4.39683	1	1
hsa-miR-6800-3p	0	12	1	6		0	0.457814	0.0930645	0.34919	-1.03354	1	1
hsa-miR-6800-5p	0	3	1	3		0	0.114453	0.0930645	0.174595	1.82825	0.376449	1
hsa-miR-6801-3p	2	26	5	2		0.190555	0.99193	0.465323	0.116397	-1.58772	0.737266	1
hsa-miR-6802-3p	0	5	1	1		0	0.190756	0.0930645	0.0581983	-1.67282	1	1
hsa-miR-6802-5p	2	13	0	5		0.190555	0.495965	0	0.290992	-2.06275	0.0947189	0.909191
hsa-miR-6803-3p	6	14	4	13		0.571666	0.534116	0.372258	0.756578	-1.16398	0.770759	1
hsa-miR-6804-3p	0	1	1	5		0	0.0381512	0.0930645	0.290992	6.85302	0.063227	0.664891
hsa-miR-6804-5p	1	4	1	4		0.0952777	0.152605	0.0930645	0.232793	1.40335	1	1
hsa-miR-6805-3p	1	8	0	7		0.0952777	0.305209	0	0.407388	-1.08144	0.833954	1
hsa-miR-6805-5p	9	29	7	34		0.857499	1.10638	0.651452	1.97874	1.11808	1	1
hsa-miR-6806-3p	5	10	3	5		0.476389	0.381512	0.279194	0.290992	-1.80849	0.499247	1
hsa-miR-6806-5p	0	3	0	0		0	0.114453	0	0	-11.1823	1	1
hsa-miR-6807-3p	3	10	1	4		0.285833	0.381512	0.0930645	0.232793	-1.87466	0.209791	1
hsa-miR-6807-5p	5	10	3	1		0.476389	0.381512	0.279194	0.0581983	-2.83883	0.493281	1
hsa-miR-6808-3p	6	6	9	5		0.571666	0.228907	0.837581	0.290992	1.1212	0.968289	1
hsa-miR-6810-3p	0	2	1	0		0	0.0763023	0.0930645	0	1.07835	1	1
hsa-miR-6810-5p	0	1	1	0		0	0.0381512	0.0930645	0	2.03155	0.615979	1
hsa-miR-6811-3p	0	4	0	1		0	0.152605	0	0.0581983	-2.48795	1	1
hsa-miR-6811-5p	2	27	1	12		0.190555	1.03008	0.0930645	0.69838	-1.56486	0.421387	1
hsa-miR-6812-3p	2	13	0	7		0.190555	0.495965	0	0.407388	-1.7756	0.345238	1
hsa-miR-6812-5p	1	1	0	1		0.0952777	0.0381512	0	0.0581983	-1.94351	1	1
hsa-miR-6813-3p	6	3	2	1		0.571666	0.114453	0.186129	0.0581983	-3.9878	0.49066	1
hsa-miR-6813-5p	1	1	0	0		0.0952777	0.0381512	0	0	-12.8485	0.621212	1
hsa-miR-6814-3p	2	1	0	1		0.190555	0.0381512	0	0.0581983	-5.97002	0.644159	1
hsa-miR-6815-3p	1	4	0	0		0.0952777	0.152605	0	0	-18.0215	0.125871	0.971587
hsa-miR-6815-5p	1	1	0	0		0.0952777	0.0381512	0	0	-12.8485	0.621212	1
hsa-miR-6816-3p	2	5	1	4		0.190555	0.190756	0.0930645	0.232793	1.01573	0.755325	1
hsa-miR-6817-3p	0	1	2	1		0	0.0381512	0.186129	0.0581983	5.07118	0.263122	1
hsa-miR-6818-3p	1	8	0	10		0.0952777	0.305209	0	0.581983	1.19717	1	1
hsa-miR-6818-5p	2	14	1	7		0.190555	0.534116	0.0930645	0.407388	-1.39254	0.458714	1
hsa-miR-6819-3p	1	3	2	0		0.0952777	0.114453	0.186129	0	-1.05385	1	1
hsa-miR-6819-5p	2	3	0	1		0.190555	0.114453	0	0.0581983	-5.10745	0.396287	1
hsa-miR-6820-3p	0	1	0	2		0	0.0381512	0	0.116397	2.43532	1	1
hsa-miR-6820-5p	0	3	0	3		0	0.114453	0	0.174595	1.36898	1	1
hsa-miR-6821-5p	1	1	0	0		0.0952777	0.0381512	0	0	-12.8485	0.621212	1
hsa-miR-6822-5p	0	0	1	1		0	0	0.0930645	0.0581983	10.7345	0.500581	1
hsa-miR-6824-3p	0	1	0	1		0	0.0381512	0	0.0581983	1.33201	1	1
hsa-miR-6824-5p	0	0	3	0		0	0	0.279194	0	32.3225	0.803863	1
hsa-miR-6825-3p	0	0	0	1		0	0	0	0.0581983	5.85662	1	1
hsa-miR-6825-5p	2	0	1	0		0.190555	0	0.0930645	0	-2.73639	0.947197	1
hsa-miR-6826-5p	1	1	1	6		0.0952777	0.0381512	0.0930645	0.34919	4.47203	0.291342	1
hsa-miR-6827-3p	0	0	0	1		0	0	0	0.0581983	5.85662	1	1
hsa-miR-6827-5p	1	0	0	0		0.0952777	0	0	0	-15.5438	0.869834	1
hsa-miR-6828-5p	0	0	0	1		0	0	0	0.0581983	5.85662	1	1
hsa-miR-6829-5p	1	0	0	0		0.0952777	0	0	0	-15.5438	0.869834	1
hsa-miR-6830-3p	0	0	0	1		0	0	0	0.0581983	5.85662	1	1
hsa-miR-6830-5p	0	1	1	0		0	0.0381512	0.0930645	0	2.03155	0.615979	1
hsa-miR-6831-3p	0	1	0	0		0	0.0381512	0	0	-4.39683	1	1
hsa-miR-6832-3p	0	1	0	0		0	0.0381512	0	0	-4.39683	1	1
hsa-miR-6832-5p	3	2	1	2		0.285833	0.0763023	0.0930645	0.116397	-2.48693	0.578622	1
hsa-miR-6833-3p	1	4	1	4		0.0952777	0.152605	0.0930645	0.232793	1.40335	1	1
hsa-miR-6833-5p	0	0	0	1		0	0	0	0.0581983	5.85662	1	1
hsa-miR-6834-3p	0	2	0	2		0	0.0763023	0	0.116397	1.37438	1	1
hsa-miR-6835-3p	0	0	1	0		0	0	0.0930645	0	11.2211	0.913223	1
hsa-miR-6836-3p	7	1	8	0		0.666944	0.0381512	0.744516	0	-1.27511	0.983744	1
hsa-miR-6836-5p	1	0	0	0		0.0952777	0	0	0	-15.5438	0.869834	1
hsa-miR-6837-3p	2	1	2	3		0.190555	0.0381512	0.186129	0.174595	1.17822	1	1
hsa-miR-6837-5p	1	1	0	1		0.0952777	0.0381512	0	0.0581983	-1.94351	1	1
hsa-miR-6838-5p	0	4	0	3		0	0.152605	0	0.174595	1.06857	1	1
hsa-miR-6839-5p	0	2	0	0		0	0.0763023	0	0	-7.79092	1	1
hsa-miR-6840-3p	2	40	1	15		0.190555	1.52605	0.0930645	0.872975	-1.78514	0.447394	1
hsa-miR-6840-5p	3	36	5	17		0.285833	1.37344	0.465323	0.989372	-1.23178	0.651853	1
hsa-miR-6842-3p	4	5	4	3		0.381111	0.190756	0.372258	0.174595	-1.28702	0.87048	1
hsa-miR-6844	13	23	6	5		1.23861	0.877477	0.558387	0.290992	-3.0828	0.292901	1
hsa-miR-6845-3p	0	0	0	1		0	0	0	0.0581983	5.85662	1	1
hsa-miR-6847-3p	0	3	0	1		0	0.114453	0	0.0581983	-1.90934	1	1
hsa-miR-6847-5p	6	9	6	5		0.571666	0.34336	0.558387	0.290992	-1.3189	0.858016	1
hsa-miR-6848-3p	0	1	0	0		0	0.0381512	0	0	-4.39683	1	1
hsa-miR-6848-5p	1	0	0	1		0.0952777	0	0	0.0581983	-2.16471	1	1
hsa-miR-6849-3p	0	3	0	1		0	0.114453	0	0.0581983	-1.90934	1	1
hsa-miR-6849-5p	0	1	0	0		0	0.0381512	0	0	-4.39683	1	1
hsa-miR-6850-3p	11	217	8	69		1.04805	8.2788	0.744516	4.01568	-1.92023	0.297321	1
hsa-miR-6850-5p	1	30	2	13		0.0952777	1.14453	0.186129	0.756578	-1.3102	0.801545	1
hsa-miR-6851-3p	1	3	1	0		0.0952777	0.114453	0.0930645	0	-2.49065	1	1
hsa-miR-6851-5p	0	0	0	1		0	0	0	0.0581983	5.85662	1	1
hsa-miR-6852-3p	0	0	0	1		0	0	0	0.0581983	5.85662	1	1
hsa-miR-6852-5p	1	0	0	2		0.0952777	0	0	0.116397	-1.33197	1	1
hsa-miR-6853-3p	0	5	0	3		0	0.190756	0	0.174595	-1.12504	1	1
hsa-miR-6854-3p	0	2	0	0		0	0.0763023	0	0	-7.79092	1	1
hsa-miR-6854-5p	3	8	2	6		0.285833	0.305209	0.186129	0.34919	-1.0551	0.829618	1
hsa-miR-6855-3p	0	1	2	2		0	0.0381512	0.186129	0.116397	5.11399	0.15644	1
hsa-miR-6855-5p	0	0	0	1		0	0	0	0.0581983	5.85662	1	1
hsa-miR-6856-3p	0	0	1	0		0	0	0.0930645	0	11.2211	0.913223	1
hsa-miR-6856-5p	0	3	0	0		0	0.114453	0	0	-11.1823	1	1
hsa-miR-6857-3p	0	8	1	4		0	0.305209	0.0930645	0.232793	-1.11104	1	1
hsa-miR-6857-5p	0	0	0	1		0	0	0	0.0581983	5.85662	1	1
hsa-miR-6858-3p	16	62	2	14		1.52444	2.36537	0.186129	0.814777	-4.6618	0.0024252	0.0755472
hsa-miR-6858-5p	5	1	0	2		0.476389	0.0381512	0	0.116397	-9.59005	0.573754	1
hsa-miR-6859-3p	0	11	3	2		0	0.419663	0.279194	0.116397	1.26318	0.877578	1
hsa-miR-6859-5p	1	7	0	4		0.0952777	0.267058	0	0.232793	-1.38278	0.727826	1
hsa-miR-6861-3p	0	1	0	1		0	0.0381512	0	0.0581983	1.33201	1	1
hsa-miR-6862-3p	1	3	0	0		0.0952777	0.114453	0	0	-14.6235	0.250871	1
hsa-miR-6862-5p	0	3	0	0		0	0.114453	0	0	-11.1823	1	1
hsa-miR-6864-5p	0	2	0	0		0	0.0763023	0	0	-7.79092	1	1
hsa-miR-6865-3p	0	0	1	0		0	0	0.0930645	0	11.2211	0.913223	1
hsa-miR-6865-5p	0	4	1	0		0	0.152605	0.0930645	0	-1.49537	1	1
hsa-miR-6866-5p	5	16	6	4		0.476389	0.610419	0.558387	0.232793	-1.41953	0.767335	1
hsa-miR-6867-3p	0	0	0	1		0	0	0	0.0581983	5.85662	1	1
hsa-miR-6867-5p	0	0	0	2		0	0	0	0.116397	10.7077	1	1
hsa-miR-6868-3p	8	24	3	17		0.762222	0.915628	0.279194	0.989372	-1.61183	0.396378	1
hsa-miR-6869-3p	0	3	0	1		0	0.114453	0	0.0581983	-1.90934	1	1
hsa-miR-6869-5p	1	11	2	5		0.0952777	0.419663	0.186129	0.290992	-1.19051	1	1
hsa-miR-6871-3p	0	6	0	3		0	0.228907	0	0.174595	-1.30339	1	1
hsa-miR-6871-5p	2	2	0	2		0.190555	0.0763023	0	0.116397	-3.13268	0.492965	1
hsa-miR-6872-5p	0	5	0	1		0	0.190756	0	0.0581983	-3.06609	1	1
hsa-miR-6873-3p	0	7	1	8		0	0.267058	0.0930645	0.465587	1.81298	0.379004	1
hsa-miR-6873-5p	0	1	0	0		0	0.0381512	0	0	-4.39683	1	1
hsa-miR-6874-3p	0	0	1	0		0	0	0.0930645	0	11.2211	0.913223	1
hsa-miR-6875-3p	0	1	0	3		0	0.0381512	0	0.174595	3.31252	0.543186	1
hsa-miR-6876-3p	0	3	0	0		0	0.114453	0	0	-11.1823	1	1
hsa-miR-6876-5p	1	5	0	1		0.0952777	0.190756	0	0.0581983	-3.65686	0.376449	1
hsa-miR-6877-3p	4	2	3	3		0.381111	0.0763023	0.279194	0.174595	-1.47853	0.833321	1
hsa-miR-6877-5p	7	42	13	28		0.666944	1.60235	1.20984	1.62955	1.20613	0.598913	1
hsa-miR-6879-3p	1	1	0	3		0.0952777	0.0381512	0	0.174595	1.03167	1	1
hsa-miR-6880-3p	0	3	0	0		0	0.114453	0	0	-11.1823	1	1
hsa-miR-6881-3p	0	0	0	1		0	0	0	0.0581983	5.85662	1	1
hsa-miR-6882-3p	1	1	0	2		0.0952777	0.0381512	0	0.116397	-1.21059	1	1
hsa-miR-6882-5p	16	66	16	37		1.52444	2.51798	1.48903	2.15334	-1.22752	0.607709	1
hsa-miR-6883-3p	0	1	0	0		0	0.0381512	0	0	-4.39683	1	1
hsa-miR-6884-3p	0	0	0	1		0	0	0	0.0581983	5.85662	1	1
hsa-miR-6884-5p	0	4	3	0		0	0.152605	0.279194	0	2.94547	0.628098	1
hsa-miR-6885-3p	1	7	0	1		0.0952777	0.267058	0	0.0581983	-4.81496	0.220381	1
hsa-miR-6886-3p	1	5	2	6		0.0952777	0.190756	0.186129	0.34919	1.86282	0.55143	1
hsa-miR-6886-5p	3	4	6	5		0.285833	0.152605	0.558387	0.290992	1.66918	0.747174	1
hsa-miR-6887-3p	0	0	1	1		0	0	0.0930645	0.0581983	10.7345	0.500581	1
hsa-miR-6887-5p	0	1	0	0		0	0.0381512	0	0	-4.39683	1	1
hsa-miR-6888-3p	2	8	4	4		0.190555	0.305209	0.372258	0.232793	1.20224	1	1
hsa-miR-6889-3p	1	0	0	1		0.0952777	0	0	0.0581983	-2.16471	1	1
hsa-miR-6892-5p	0	2	0	0		0	0.0763023	0	0	-7.79092	1	1
hsa-miR-6893-3p	0	0	0	1		0	0	0	0.0581983	5.85662	1	1
hsa-miR-6894-3p	2	4	2	2		0.190555	0.152605	0.186129	0.116397	-1.19659	1	1
hsa-miR-6894-5p	1	1	1	0		0.0952777	0.0381512	0.0930645	0	-1.56501	1	1
hsa-miR-6895-3p	4	11	2	6		0.381111	0.419663	0.186129	0.34919	-1.55476	0.481377	1
hsa-miR-6895-5p	1	4	0	3		0.0952777	0.152605	0	0.174595	-1.1587	0.688585	1
hsa-miR-708-3p	11	34	11	19		1.04805	1.29714	1.02371	1.10577	-1.26101	0.689807	1
hsa-miR-708-5p	0	1	0	0		0	0.0381512	0	0	-4.39683	1	1
hsa-miR-7106-3p	0	1	0	0		0	0.0381512	0	0	-4.39683	1	1
hsa-miR-7106-5p	1	2	1	0		0.0952777	0.0763023	0.0930645	0	-1.95222	1	1
hsa-miR-7108-3p	0	1	0	0		0	0.0381512	0	0	-4.39683	1	1
hsa-miR-7108-5p	1	0	0	0		0.0952777	0	0	0	-15.5438	0.869834	1
hsa-miR-7109-3p	0	2	0	0		0	0.0763023	0	0	-7.79092	1	1
hsa-miR-7109-5p	0	1	0	0		0	0.0381512	0	0	-4.39683	1	1
hsa-miR-7110-3p	0	1	0	0		0	0.0381512	0	0	-4.39683	1	1
hsa-miR-7111-3p	1	11	1	4		0.0952777	0.419663	0.0930645	0.232793	-1.65011	0.55143	1
hsa-miR-7111-5p	1	0	1	0		0.0952777	0	0.0930645	0	-1.38523	1	1
hsa-miR-7112-3p	2	11	1	5		0.190555	0.419663	0.0930645	0.290992	-1.50241	0.42775	1
hsa-miR-7112-5p	0	0	0	1		0	0	0	0.0581983	5.85662	1	1
hsa-miR-7113-3p	0	2	1	1		0	0.0763023	0.0930645	0.0581983	1.37782	1	1
hsa-miR-7113-5p	2	6	0	2		0.190555	0.228907	0	0.116397	-2.92611	0.159967	1
hsa-miR-7114-3p	0	2	2	1		0	0.0763023	0.186129	0.0581983	2.92921	0.537885	1
hsa-miR-7114-5p	0	22	0	6		0	0.839325	0	0.34919	-2.1507	0.659581	1
hsa-miR-7-1-3p	382	2434	317	1492		36.3961	92.8599	29.5015	86.8319	-1.28862	0.204932	1
hsa-miR-7151-5p	0	0	0	3		0	0	0	0.174595	13.0825	0.600137	1
hsa-miR-7-2-3p	0	2	0	1		0	0.0763023	0	0.0581983	-1.33028	1	1
hsa-miR-744-3p	16	498	40	310		1.52444	18.9993	3.72258	18.0415	1.16161	0.840174	1
hsa-miR-744-5p	335	1885	643	1052		31.918	71.9149	59.8405	61.2246	1.16323	0.701015	1
hsa-miR-7-5p	74128	296899	91566	161236		7062.75	11327	8521.55	9383.67	-1.14743	0.765056	1
hsa-miR-760	13	122	22	68		1.23861	4.65444	2.04742	3.95749	-1.03884	1	1
hsa-miR-762	0	0	0	1		0	0	0	0.0581983	5.85662	1	1
hsa-miR-7641	3	31	30	90		0.285833	1.18269	2.79194	5.23785	5.05183	7.3808e-15	4.0619e-12
hsa-miR-766-3p	5	36	6	22		0.476389	1.37344	0.558387	1.28036	-1.02635	0.890854	1
hsa-miR-766-5p	1	1	0	1		0.0952777	0.0381512	0	0.0581983	-1.94351	1	1
hsa-miR-767-3p	0	3	7	2		0	0.114453	0.651452	0.116397	8.55648	0.209455	1
hsa-miR-767-5p	4	46	9	52		0.381111	1.75495	0.837581	3.02631	1.69841	0.118385	0.971587
hsa-miR-769-3p	94	530	202	372		8.9561	20.2201	18.799	21.6498	1.35769	0.379706	1
hsa-miR-769-5p	10876	41664	12188	19960		1036.24	1589.53	1134.27	1161.64	-1.27708	0.623823	1
hsa-miR-7703	1	0	0	2		0.0952777	0	0	0.116397	-1.33197	1	1
hsa-miR-7704	11	33	31	52		1.04805	1.25899	2.885	3.02631	2.27193	0.202517	1
hsa-miR-7705	2	16	14	26		0.190555	0.610419	1.3029	1.51316	3.43204	0.00318227	0.0901566
hsa-miR-7706	184	452	232	266		17.5311	17.2443	21.591	15.4808	-1.11033	0.889648	1
hsa-miR-7844-5p	0	1	0	0		0	0.0381512	0	0	-4.39683	1	1
hsa-miR-7850-5p	0	4	0	0		0	0.152605	0	0	-14.571	0.500581	1
hsa-miR-7851-3p	36	115	17	50		3.43	4.38738	1.5821	2.90992	-2.20034	0.101568	0.93681
hsa-miR-7854-3p	3	15	1	9		0.285833	0.572267	0.0930645	0.523785	-1.26197	0.508401	1
hsa-miR-7974	438	5538	403	1365		41.7316	211.281	37.505	79.4407	-2.02	0.00281545	0.0845147
hsa-miR-7975	2	8	0	0		0.190555	0.305209	0	0	-35.0966	0.0160082	0.281166
hsa-miR-7976	56	288	48	133		5.33555	10.9875	4.4671	7.74038	-1.47708	0.111432	0.964211
hsa-miR-7977	284	1329	248	968		27.0589	50.7029	23.08	56.336	-1.19834	0.503124	1
hsa-miR-8072	0	7	0	2		0	0.267058	0	0.116397	-2.09792	0.714203	1
hsa-miR-8079	1	0	0	0		0.0952777	0	0	0	-15.5438	0.869834	1
hsa-miR-8485	18	100	9	58		1.715	3.81512	0.837581	3.3755	-1.50991	0.198735	1
hsa-miR-874-3p	1536	7435	960	3580		146.347	283.654	89.342	208.35	-1.74861	0.0276709	0.407898
hsa-miR-874-5p	36	123	55	58		3.43	4.69259	5.11855	3.3755	-1.0196	0.983083	1
hsa-miR-877-3p	18	196	23	85		1.715	7.47763	2.14048	4.94686	-1.35173	0.120418	0.971587
hsa-miR-877-5p	1179	2018	849	1139		112.332	76.989	79.0118	66.2879	-1.73202	0.51194	1
hsa-miR-885-5p	0	0	0	2		0	0	0	0.116397	10.7077	1	1
hsa-miR-888-5p	0	3	0	2		0	0.114453	0	0.116397	-1.04433	1	1
hsa-miR-890	0	1	0	1		0	0.0381512	0	0.0581983	1.33201	1	1
hsa-miR-891a-5p	1	2	1	0		0.0952777	0.0763023	0.0930645	0	-1.95222	1	1
hsa-miR-892a	0	4	2	2		0	0.152605	0.186129	0.116397	1.61752	0.725036	1
hsa-miR-892b	0	1	0	0		0	0.0381512	0	0	-4.39683	1	1
hsa-miR-92a-1-5p	33	247	35	152		3.14416	9.42334	3.25726	8.84615	-1.0683	0.453213	1
hsa-miR-92a-3p	78222	220226	95006	136882		7452.81	8401.88	8841.69	7966.3	-1.12093	0.859151	1
hsa-miR-92b-3p	320	1841	462	997		30.4889	70.2363	42.9958	58.0237	-1.04347	0.876546	1
hsa-miR-92b-5p	4	4	6	3		0.381111	0.152605	0.558387	0.174595	1.11892	1	1
hsa-miR-933	1	6	0	6		0.0952777	0.228907	0	0.34919	1.00916	1	1
hsa-miR-93-3p	188	2241	155	1361		17.9122	85.4967	14.425	79.2079	-1.20309	0.714868	1
hsa-miR-934	679	6547	260	1354		64.6936	249.776	24.1968	78.8005	-3.24341	1.32977e-06	0.00011233
hsa-miR-935	43	493	44	185		4.09694	18.8085	4.09484	10.7667	-1.54401	0.053158	0.609471
hsa-miR-93-5p	23270	170585	23911	126510		2217.11	6508.02	2225.27	7362.67	-1.04279	0.856316	1
hsa-miR-936	0	2	1	0		0	0.0763023	0.0930645	0	1.07835	1	1
hsa-miR-937-3p	18	228	22	99		1.715	8.69846	2.04742	5.76163	-1.33704	0.317785	1
hsa-miR-937-5p	4	28	2	12		0.381111	1.06823	0.186129	0.69838	-1.59684	0.156887	1
hsa-miR-938	0	0	0	2		0	0	0	0.116397	10.7077	1	1
hsa-miR-939-3p	0	1	0	2		0	0.0381512	0	0.116397	2.43532	1	1
hsa-miR-939-5p	5	13	3	3		0.476389	0.495965	0.279194	0.174595	-2.44953	0.366725	1
hsa-miR-9-3p	0	4	0	1		0	0.152605	0	0.0581983	-2.48795	1	1
hsa-miR-940	62	410	83	268		5.90722	15.642	7.72436	15.5972	1.04275	0.852469	1
hsa-miR-941	2520	19871	5498	6397		240.1	758.102	511.669	372.295	1.02579	0.960088	1
hsa-miR-942-3p	8	69	8	35		0.762222	2.63243	0.744516	2.03694	-1.25398	0.294481	1
hsa-miR-942-5p	43	885	49	583		4.09694	33.7638	4.56016	33.9296	1.00335	1	1
hsa-miR-943	3	14	1	5		0.285833	0.534116	0.0930645	0.290992	-1.95829	0.147399	1
hsa-miR-944	1	7	1	1		0.0952777	0.267058	0.0930645	0.0581983	-2.62699	0.455024	1
hsa-miR-95-3p	7	61	13	66		0.666944	2.32722	1.20984	3.84109	1.61959	0.0468749	0.552789
hsa-miR-95-5p	0	0	0	1		0	0	0	0.0581983	5.85662	1	1
hsa-miR-9-5p	12	21	10	21		1.14333	0.801174	0.930645	1.22216	-1.22007	0.817644	1
hsa-miR-96-3p	5	37	2	23		0.476389	1.41159	0.186129	1.33856	-1.34866	0.505585	1
hsa-miR-96-5p	15685	87757	15239	64431		1494.43	3348.03	1418.21	3749.78	-1.1145	0.605726	1
hsa-miR-98-3p	39	422	121	322		3.71583	16.0998	11.2608	18.7399	1.56736	0.0147289	0.277254
hsa-miR-98-5p	9857	20832	8567	14758		939.152	794.765	797.284	858.891	-1.38273	0.644833	1
hsa-miR-99a-5p	50	58	15	36		4.76389	2.21277	1.39597	2.09514	-3.15964	0.221778	1
hsa-miR-99b-3p	1135	12392	1405	6474		108.14	472.769	130.756	376.776	-1.16124	0.507493	1
hsa-miR-99b-5p	832679	870654	297950	359861		79335.8	33216.5	27728.6	20943.3	-3.34119	0.252744	1
